# Supplementary material for: 1,7,8,9,10,10-Hexachloro-4-(thio­phen-2-ylmeth­yl)-4-aza­tricyclo­[5.2.1.02,6]dec-8-ene-3,5-dione
Source: Acta Crystallogr Sect E Struct Rep Online. 2011 Aug 27;67(Pt 9):o2391. doi: 10.1107/S1600536811032788 (PMC3200576; doi:10.1107/S1600536811032788)
Supplement: Supplementary file 2 [file e-67-o2391-Isup2.hkl]

data_I
#
# h,k,l, Fc-squared, Fo-squared, sigma(Fo-squared) and status flag
#

_shelx_title ' CRR-37 in I4(1)/a'
_shelx_refln_list_code          4
_shelx_F_calc_maximum      661.58
_exptl_crystal_F_000      3712.00
_reflns_d_resolution_high  0.7280
 
loop_
 _symmetry_equiv_pos_as_xyz
 'x, y, z'
 '-x+1/2, -y, z+1/2'
 '-y+3/4, x+1/4, z+1/4'
 'y+3/4, -x+3/4, z+3/4'
 'x+1/2, y+1/2, z+1/2'
 '-x+1, -y+1/2, z+1'
 '-y+5/4, x+3/4, z+3/4'
 'y+5/4, -x+5/4, z+5/4'
 '-x, -y, -z'
 'x-1/2, y, -z-1/2'
 'y-3/4, -x-1/4, -z-1/4'
 '-y-3/4, x-3/4, -z-3/4'
 '-x+1/2, -y+1/2, -z+1/2'
 'x, y+1/2, -z'
 'y-1/4, -x+1/4, -z+1/4'
 '-y-1/4, x-1/4, -z-1/4'
 
_cell_length_a    23.8136
_cell_length_b    23.8136
_cell_length_c    12.6240
_cell_angle_alpha  90.000
_cell_angle_beta   90.000
_cell_angle_gamma  90.000
 
_shelx_F_squared_multiplier     1.000
 
loop_
 _refln_index_h
 _refln_index_k
 _refln_index_l
 _refln_F_squared_calc
 _refln_F_squared_meas
 _refln_F_squared_sigma
 _refln_observed_status
  -2   4   0    34561.68    37076.75    300.17 o
   0   4   0   211224.45   206912.56    533.72 o
   2   4   0    44402.63    46587.93    333.69 o
   4   4   0    22995.24    22688.02    281.22 o
  -4   6   0   119137.20   116223.95   2111.65 o
  -2   6   0      169.22      203.92     78.33 o
   0   6   0    23327.40    22797.56    308.13 o
   2   6   0    39178.08    38262.38    360.83 o
   4   6   0     8066.12     8553.53    349.73 o
   6   6   0    15768.44    16667.98    309.86 o
  -6   8   0     1436.05     1858.39    308.17 o
  -4   8   0   204979.67   206110.36   2889.88 o
  -2   8   0    15972.11    16407.21    270.88 o
   0   8   0    49512.86    49891.62    456.29 o
   2   8   0   276076.59   268564.84   2772.65 o
   4   8   0    31969.29    34529.73    427.58 o
   6   8   0    17789.57    18124.44    515.58 o
   8   8   0    19024.97    18354.79    566.91 o
  -8  10   0    23963.09    23393.48    665.15 o
  -6  10   0    97518.92    94771.53   1164.43 o
  -4  10   0    80160.48    80828.86    638.24 o
  -2  10   0    19325.62    20655.73    230.94 o
   0  10   0    11101.75    11642.58    203.77 o
   2  10   0    10580.39    11658.38    188.56 o
   4  10   0    22082.09    25632.76    621.75 o
   6  10   0    67284.45    67350.28    976.30 o
   8  10   0      766.09     1160.13    327.59 o
  10  10   0    10409.56     9899.48    517.92 o
 -10  12   0     2038.42     1554.07    398.59 o
  -8  12   0    15468.50    15121.57    602.64 o
  -6  12   0    31720.98    32524.74    775.80 o
  -4  12   0    51206.42    51897.38   1411.59 o
  -2  12   0    11367.17    11688.73    280.54 o
   0  12   0       50.96       50.21    131.37 o
   2  12   0     6080.47     6499.93    191.22 o
   4  12   0     1084.15     1726.63    308.92 o
   6  12   0     9730.98    11072.63    506.77 o
   8  12   0      117.08       34.70    344.95 o
  10  12   0     1108.61     1059.45    354.23 o
  12  12   0     9598.70     8305.15    562.83 o
 -12  14   0    12681.03    11898.95    670.08 o
 -10  14   0       14.65      -64.03    406.02 o
  -8  14   0    53086.47    53612.34   1094.83 o
  -6  14   0      399.11      222.01    339.01 o
  -4  14   0    22928.56    22871.00    742.19 o
  -2  14   0    24136.62    23364.73    404.04 o
   0  14   0    56361.57    55829.05    582.96 o
   2  14   0     2326.14     2242.34    163.28 o
   4  14   0     7676.04     8551.49    234.50 o
   6  14   0     8147.32     7280.96    497.70 o
   8  14   0    30229.68    28964.33    824.53 o
  10  14   0       83.65       89.58    411.33 o
  12  14   0     2774.71     2939.15    472.87 o
  14  14   0        1.27      256.38    426.95 o
 -14  16   0      854.85      963.56    498.03 o
 -12  16   0     5860.69     5854.73    548.82 o
 -10  16   0    13975.78    13986.45    718.89 o
  -8  16   0    30642.74    30816.48    908.40 o
  -6  16   0     7293.23     6836.54    535.58 o
  -4  16   0     9959.50    10375.89    552.10 o
  -2  16   0     1505.45     1877.89    374.24 o
   0  16   0    14621.32    13424.79    554.52 o
   2  16   0     3598.51     3893.51    220.27 o
   4  16   0    14896.05    14561.32    308.34 o
   6  16   0    12815.75    12603.91    628.18 o
   8  16   0       13.00      131.86    387.11 o
  10  16   0      776.14      600.52    429.09 o
  12  16   0     2636.85     3216.98    484.69 o
  14  16   0    11859.00    11439.41    701.63 o
  16  16   0     1922.10     1779.25    561.44 o
 -16  18   0      103.07       93.82    504.77 o
 -14  18   0     8331.88     7595.25    702.77 o
 -12  18   0    19011.26    19837.54    882.64 o
 -10  18   0     4113.09     4582.70    532.15 o
  -8  18   0    14546.48    15852.47    759.96 o
  -6  18   0      720.58      508.10    366.14 o
  -4  18   0    12188.57    11244.87    589.49 o
  -2  18   0     9448.62     9827.02    560.19 o
   0  18   0       83.37      197.46    332.63 o
   2  18   0     3300.48     3015.72    226.63 o
   4  18   0     9808.56     9674.30    276.99 o
   6  18   0    16923.98    15126.98    335.17 o
   8  18   0    90265.99    87595.79   1510.82 o
  10  18   0    24729.57    23079.19    910.29 o
  12  18   0     4106.46     3333.45    523.33 o
  14  18   0      425.60      174.96    472.62 o
  16  18   0     4949.00     4819.44    637.10 o
  18  18   0     1523.23     2065.27    520.13 o
 -18  20   0      710.99      906.99    529.15 o
 -16  20   0     7214.92     7928.25    754.55 o
 -14  20   0     3561.98     4165.01    613.38 o
 -12  20   0     3751.59     3857.03    554.79 o
 -10  20   0     2775.57     3072.20    536.89 o
  -8  20   0     2748.05     1983.67    517.92 o
  -6  20   0     8169.85     8028.62    633.46 o
  -4  20   0     4408.58     3868.09    472.96 o
  -2  20   0     9609.79     8999.55    570.09 o
   0  20   0     2533.25     3184.19    452.68 o
   2  20   0    16073.09    15083.54    663.74 o
   4  20   0     4909.85     4653.89    276.61 o
   6  20   0    11923.56    12146.70    332.21 o
   8  20   0     4839.00     4715.59    255.06 o
  10  20   0     5447.36     5552.63    625.38 o
  12  20   0       87.63      115.12    508.65 o
  14  20   0     5449.77     4823.61    676.32 o
  16  20   0     1482.18     1205.22    552.29 o
  18  20   0      299.08      281.62    603.00 o
  20  20   0      198.06      148.40    630.49 o
 -20  22   0     3478.73     2840.78    616.30 o
 -18  22   0     1867.32     2767.16    729.55 o
 -16  22   0     2854.71     3673.27    630.83 o
 -14  22   0     9004.10    10207.73    825.30 o
 -12  22   0     2624.51     2665.79    560.82 o
 -10  22   0     8124.14     7635.18    670.46 o
  -8  22   0      174.64       76.05    466.04 o
  -6  22   0      258.78      371.88    433.77 o
  -4  22   0     6177.98     6618.93    571.05 o
  -2  22   0       17.27      118.74    409.69 o
   0  22   0      947.60     1133.41    430.41 o
   2  22   0    11349.97    10695.45    605.51 o
   4  22   0      230.89      151.33    192.79 o
   6  22   0      205.92       31.48    280.92 o
   8  22   0     6861.30     5840.11    462.56 o
  10  22   0      484.69      193.82    257.84 o
  12  22   0      490.60      322.50    272.47 o
  14  22   0      234.05      -58.62    465.14 o
  16  22   0      214.77      146.71    608.73 o
  18  22   0      425.92      340.20    519.11 o
  20  22   0       74.58      137.41    506.12 o
 -16  24   0     1880.56     1700.50    572.62 o
 -14  24   0     1364.83     1256.84    643.32 o
 -12  24   0     7378.35     8426.58    738.16 o
 -10  24   0     1059.61     1354.74    587.76 o
  -8  24   0      583.93      763.04    469.73 o
  -6  24   0       84.36      335.40    463.34 o
  -4  24   0      304.89      833.18    480.55 o
  -2  24   0      561.21      251.57    463.77 o
   0  24   0       49.36     -164.22    424.08 o
   2  24   0     7180.02     6998.72    573.91 o
   4  24   0     2574.67     3528.93    447.61 o
   6  24   0      109.41      412.11    353.77 o
   8  24   0       61.90     -128.94    280.84 o
  10  24   0      339.07      246.36    279.85 o
  12  24   0      166.90      427.34    296.99 o
  14  24   0     2141.51     1773.76    342.22 o
  16  24   0    16283.94    17036.88   1071.76 o
 -14  26   0      303.08       -6.58    507.31 o
 -12  26   0      483.73      389.32    606.38 o
 -10  26   0        2.11       25.15    541.17 o
  -8  26   0     1058.08     1496.30    540.22 o
  -6  26   0     1901.09     1750.80    560.31 o
  -4  26   0     8667.32     9152.15    694.37 o
  -2  26   0      169.56       91.93    450.75 o
   0  26   0      462.88      265.69    429.35 o
   2  26   0      699.55      770.18    415.46 o
   4  26   0     4035.75     4432.28    529.22 o
   6  26   0     3279.56     2972.28    479.72 o
   8  26   0      907.93      536.77    350.06 o
  10  26   0     1204.65     1276.95    338.00 o
  12  26   0      116.02      208.39    306.25 o
  14  26   0      723.74      413.37    630.75 o
 -12  28   0      878.70      684.42    624.08 o
 -10  28   0     2274.77     2195.80    604.78 o
  -8  28   0     3765.65     3902.06    637.93 o
  -6  28   0     1431.10     1802.14    618.10 o
  -4  28   0       76.13       57.79    527.36 o
  -2  28   0      194.60      153.75    464.16 o
   0  28   0     4309.18     4106.51    550.28 o
   2  28   0     2311.59     2822.98    540.51 o
   4  28   0     2665.43     2466.75    515.56 o
   6  28   0     1280.78      907.40    460.61 o
   8  28   0       79.47      -19.02    435.76 o
  10  28   0     2406.90     2340.57    459.34 o
  -6  30   0       14.56       31.20    538.84 o
  -4  30   0     1142.75      941.08    520.66 o
  -2  30   0       56.09      230.28    492.07 o
   0  30   0     1041.39     1034.19    502.87 o
   2  30   0      187.24      471.18    465.82 o
   4  30   0      453.90      201.13    484.13 o
   6  30   0     2292.15     2216.88    516.09 o
  -2  32   0     5946.90     6108.63    718.34 o
   0  32   0     1068.64     1139.33    594.07 o
   2  32   0     2105.67     1520.33    524.57 o
   4  32   0     1101.85     1356.75    496.98 o
  -2   3   1    51009.60    51010.82    359.18 o
   0   3   1    12760.58    12758.13     93.34 o
   2   3   1   124726.48   121102.87    830.95 o
  -3   4   1     5998.24     5492.70    109.70 o
  -1   4   1   107760.85   106085.70    468.44 o
   1   4   1     6130.05     6106.59     81.87 o
   3   4   1      165.02      119.46     64.99 o
  -4   5   1       12.94        6.36     78.45 o
  -2   5   1       58.02      164.87     48.56 o
   0   5   1    62231.19    61107.03    353.40 o
   2   5   1    77146.24    78765.84    337.17 o
   4   5   1    32077.50    30693.44    243.72 o
  -5   6   1    35314.28    36459.85    606.92 o
  -3   6   1      393.41      461.12     79.99 o
  -1   6   1    47754.05    49658.93    365.70 o
   1   6   1    94879.18    94433.73    363.65 o
   3   6   1    13587.93    13167.68    177.15 o
   5   6   1    33877.36    33862.69    282.66 o
  -6   7   1     3872.73     4059.51    146.63 o
  -4   7   1     6712.83     7687.97    140.76 o
  -2   7   1     2438.94     2267.88     79.64 o
   0   7   1     3872.56     3652.96     80.78 o
   2   7   1    16422.92    16293.10    251.36 o
   4   7   1   156335.05   154200.91    884.41 o
   6   7   1    16935.96    16886.50    232.02 o
  -7   8   1       41.06       42.64    194.88 o
  -5   8   1    49267.63    49681.67    370.68 o
  -3   8   1    15458.71    15443.74    164.07 o
  -1   8   1    46867.45    48319.46    345.27 o
   1   8   1   437682.59   434186.03   1520.56 o
   3   8   1    10699.98     9852.46    278.49 o
   5   8   1    15198.12    16260.85    228.78 o
   7   8   1     4655.20     4924.84    255.77 o
  -8   9   1     8933.00     8670.56    401.09 o
  -6   9   1    66200.05    65845.73    666.95 o
  -4   9   1     2644.58     2706.72    107.83 o
  -2   9   1    67167.03    68284.99    385.91 o
   0   9   1    21274.73    21064.07    293.24 o
   2   9   1    47436.64    47158.10    255.23 o
   4   9   1       78.59      240.76    129.31 o
   6   9   1     2521.31     2888.76    227.77 o
   8   9   1     8873.11     8171.17    322.82 o
  -9  10   1       19.31       -4.81    235.74 o
  -7  10   1     1339.36     1438.42    231.02 o
  -5  10   1    26242.37    26104.77    347.49 o
  -3  10   1    39989.21    41432.87    304.37 o
  -1  10   1     1881.55     2091.56     74.71 o
   1  10   1    15886.49    17030.55    166.51 o
   3  10   1     7008.84     6911.04    195.52 o
   5  10   1    22145.35    23876.73    642.77 o
   7  10   1    18084.36    19148.04    476.92 o
   9  10   1    30992.70    30654.91    540.08 o
 -10  11   1    13508.67    13309.28    432.25 o
  -8  11   1     7434.75     7714.09    498.93 o
  -6  11   1      341.11      212.91    209.25 o
  -4  11   1     2191.82     2469.42    108.07 o
  -2  11   1     6791.86     7560.95    139.03 o
   0  11   1    62582.19    64937.61    570.37 o
   2  11   1      253.94      452.18     87.01 o
   4  11   1    21009.21    19954.77    307.26 o
   6  11   1     5843.53     5250.07    280.99 o
   8  11   1     3265.23     3144.58    270.55 o
  10  11   1     1194.91     1188.80    279.45 o
 -11  12   1    11702.50    12675.26    450.18 o
  -9  12   1      209.44      121.63    241.72 o
  -7  12   1     2206.18     2257.89    280.41 o
  -5  12   1     7805.49     7810.51    314.59 o
  -3  12   1     1127.45     1122.03     93.39 o
  -1  12   1     8655.17     8442.09    185.17 o
   1  12   1      719.66      652.94     87.99 o
   3  12   1     3864.40     4089.28    127.54 o
   5  12   1    45642.90    43868.55    598.52 o
   7  12   1    16625.04    16137.56    510.84 o
   9  12   1    37851.42    38272.23    774.07 o
  11  12   1    10104.76     9393.60    392.78 o
 -12  13   1      212.64      251.84    286.52 o
 -10  13   1        7.64     -165.21    252.27 o
  -8  13   1    20767.53    21400.61    772.01 o
  -6  13   1       48.65       29.86    229.05 o
  -4  13   1        1.16      -80.60    126.27 o
  -2  13   1    24882.19    25406.08    292.06 o
   0  13   1    23334.16    23684.89    433.61 o
   2  13   1    26761.61    27502.31    290.29 o
   4  13   1    52867.24    53988.55    516.14 o
   6  13   1     2335.66     1863.65    259.04 o
   8  13   1    10595.66    10544.37    398.07 o
  10  13   1      959.06      970.78    271.99 o
  12  13   1     3483.98     3304.83    337.07 o
 -13  14   1     4207.34     4602.33    370.87 o
 -11  14   1      179.45      147.00    277.31 o
  -9  14   1    45542.85    45633.21    727.66 o
  -7  14   1      709.91      782.04    259.64 o
  -5  14   1    24990.58    25755.05    464.37 o
  -3  14   1     6692.67     6288.90    212.17 o
  -1  14   1    26898.42    27939.12    387.29 o
   1  14   1      103.97      251.78    135.65 o
   3  14   1      143.26      361.89     99.17 o
   5  14   1      703.43      519.30    169.64 o
   7  14   1    13279.21    13290.11    426.47 o
   9  14   1     5209.18     5292.93    345.16 o
  11  14   1    33404.30    33152.45    662.90 o
  13  14   1        9.22       51.11    290.73 o
 -14  15   1     2441.23     2105.14    376.37 o
 -12  15   1     4057.52     3435.99    528.36 o
 -10  15   1    10174.20    10089.62    435.61 o
  -8  15   1     2567.50     3153.01    323.35 o
  -6  15   1    12085.96    11582.26    412.97 o
  -4  15   1    17207.80    17096.19    320.70 o
  -2  15   1      870.06      750.18    230.22 o
   0  15   1    12748.60    12853.47    286.11 o
   2  15   1      188.22      204.12    101.32 o
   4  15   1      380.11      289.82    110.29 o
   6  15   1      735.42      652.03    183.28 o
   8  15   1     3426.81     3143.88    323.88 o
  10  15   1     3636.92     2743.81    323.38 o
  12  15   1     5964.55     5943.88    408.55 o
  14  15   1     1880.27     1817.63    371.83 o
 -15  16   1     4210.52     4194.91    402.64 o
 -13  16   1     3736.56     3712.70    374.63 o
 -11  16   1      428.66      369.89    281.16 o
  -9  16   1     9804.26    10470.62    446.70 o
  -7  16   1     8624.21     8413.16    390.99 o
  -5  16   1     8641.91     8647.87    309.60 o
  -3  16   1    12991.70    13250.52    289.52 o
  -1  16   1       14.10       -7.51    212.26 o
   1  16   1      998.88     1207.30    174.35 o
   3  16   1    35492.18    35223.32    405.99 o
   5  16   1     5907.09     6069.59    174.86 o
   7  16   1      110.11       88.53    184.02 o
   9  16   1     3171.64     3296.68    399.67 o
  11  16   1     4495.47     4215.03    362.68 o
  13  16   1     7474.28     7163.41    457.39 o
  15  16   1    11205.32    11759.94    530.23 o
 -16  17   1     4479.97     4946.52    439.29 o
 -14  17   1       21.54      225.35    362.16 o
 -12  17   1        5.84      -75.41    319.57 o
 -10  17   1       62.22      182.95    312.86 o
  -8  17   1      249.07      171.63    270.99 o
  -6  17   1    22044.49    22351.58    560.95 o
  -4  17   1      260.94      171.67    151.98 o
  -2  17   1    12228.68    12262.71    413.40 o
   0  17   1    11503.00    10818.10    311.91 o
   2  17   1     3825.82     3552.77    147.94 o
   4  17   1     1962.07     1995.38    126.50 o
   6  17   1      922.59      800.22    124.58 o
   8  17   1      301.68      291.17    202.13 o
  10  17   1     1159.76     1217.92    343.89 o
  12  17   1     1241.29     1022.63    351.06 o
  14  17   1     3341.43     3734.32    412.85 o
  16  17   1    18968.66    20182.23    674.79 o
 -17  18   1     1193.84     1192.52    376.52 o
 -15  18   1      649.76      158.32    361.51 o
 -13  18   1      675.54      483.98    304.95 o
 -11  18   1     4275.54     3838.99    386.60 o
  -9  18   1     1911.94     1618.22    311.76 o
  -7  18   1     4753.91     4369.90    367.45 o
  -5  18   1      131.31      141.58    256.15 o
  -3  18   1     2800.81     2759.77    289.66 o
  -1  18   1     7653.78     7266.97    353.86 o
   1  18   1     5820.25     5726.58    244.55 o
   3  18   1     1132.40     1221.32    126.43 o
   5  18   1     3404.55     3187.74    145.85 o
   7  18   1     4584.05     4497.55    201.61 o
   9  18   1      480.01      455.74    214.36 o
  11  18   1      948.64     1027.87    339.74 o
  13  18   1     1812.86     1815.09    359.03 o
  15  18   1      902.69      931.30    327.72 o
  17  18   1      645.90     1210.59    418.56 o
 -18  19   1     1170.05     1229.08    411.69 o
 -16  19   1      887.74      848.67    331.09 o
 -14  19   1       15.00       35.41    342.76 o
 -12  19   1     3127.94     3244.78    415.14 o
 -10  19   1      601.12      752.27    351.37 o
  -8  19   1     9416.01     9398.30    459.86 o
  -6  19   1     4025.43     3568.69    350.04 o
  -4  19   1    12911.96    13128.97    464.85 o
  -2  19   1        9.09       35.67    257.96 o
   0  19   1    28754.88    27342.06    576.66 o
   2  19   1     4748.30     4807.34    237.04 o
   4  19   1     2183.11     2237.93    145.76 o
   6  19   1     3083.24     2919.32    148.52 o
   8  19   1     1315.99     1770.59    235.53 o
  10  19   1     6425.87     5930.94    310.85 o
  12  19   1     1272.93     1451.24    335.70 o
  14  19   1     9070.80     9134.13    522.66 o
  16  19   1      230.85      223.31    348.94 o
  18  19   1     1332.31     1799.82    408.65 o
 -19  20   1       57.83      168.53    435.19 o
 -17  20   1     1938.88     2003.60    439.61 o
 -15  20   1        8.90       -4.63    357.26 o
 -13  20   1     1048.90      795.14    513.23 o
 -11  20   1     1501.64     1685.04    388.66 o
  -9  20   1    12798.41    13510.64    553.93 o
  -7  20   1     1198.91     1298.49    385.74 o
  -5  20   1      243.09      204.50    300.19 o
  -3  20   1     2743.05     2822.63    316.56 o
  -1  20   1       72.79       10.62    262.61 o
   1  20   1      819.26     1211.41    195.47 o
   3  20   1     6324.97     5666.54    254.59 o
   5  20   1    10808.38    10770.56    228.41 o
   7  20   1     5365.95     5013.33    177.39 o
   9  20   1      604.36      663.30    222.94 o
  11  20   1      340.34      349.44    214.49 o
  13  20   1     2406.14     2329.62    414.99 o
  15  20   1        0.14      -30.94    347.97 o
  17  20   1       55.99      171.53    369.90 o
  19  20   1     2952.46     3471.71    673.41 o
 -20  21   1       33.65      107.41    417.38 o
 -18  21   1      405.47      410.81    434.62 o
 -16  21   1      396.32      263.97    406.95 o
 -14  21   1       28.66      161.57    355.06 o
 -12  21   1      952.71     1209.19    375.38 o
 -10  21   1     1877.76     1908.45    395.47 o
  -8  21   1     7902.98     7934.26    482.61 o
  -6  21   1     1477.51     1551.96    340.21 o
  -4  21   1      393.27       -8.00    296.04 o
  -2  21   1      841.96      787.73    283.98 o
   0  21   1      284.98      200.82    268.60 o
   2  21   1      836.28      726.73    192.16 o
   4  21   1        2.17      -18.01    165.60 o
   6  21   1     1896.59     1494.24    188.74 o
   8  21   1     5818.86     6099.65    285.70 o
  10  21   1      993.91      774.35    228.48 o
  12  21   1        0.26      152.93    222.31 o
  14  21   1      780.35      709.75    363.41 o
  16  21   1     1177.66     1544.88    393.11 o
  18  21   1      543.57      388.42    395.24 o
  20  21   1     1658.40     1324.43    434.35 o
 -19  22   1      307.41      484.09    395.72 o
 -17  22   1     1008.60     1037.49    448.74 o
 -15  22   1       52.28       62.60    406.05 o
 -13  22   1     1157.86     1531.67    724.90 o
 -11  22   1     1390.48     1193.53    368.94 o
  -9  22   1     2978.98     2761.52    397.54 o
  -7  22   1     6371.90     7516.16    455.09 o
  -5  22   1     4834.50     3675.08    385.24 o
  -3  22   1       42.27      239.12    433.77 o
  -1  22   1      282.63      145.82    268.42 o
   1  22   1     1037.15      964.54    301.57 o
   3  22   1     7717.99     7583.20    291.66 o
   5  22   1     2406.33     2407.44    198.70 o
   7  22   1       10.58       25.79    165.15 o
   9  22   1     2288.34     2047.75    182.06 o
  11  22   1      840.68      819.92    233.12 o
  13  22   1        5.51      121.63    236.09 o
  15  22   1      148.37      261.82    398.05 o
  17  22   1     2205.92     2245.61    462.77 o
  19  22   1     1224.78     1269.22    403.76 o
 -18  23   1     1912.57     2192.63    442.24 o
 -16  23   1      415.64      492.74    408.61 o
 -14  23   1      578.76      843.10    416.74 o
 -12  23   1      626.77      603.34    350.37 o
 -10  23   1      120.02      215.15    359.86 o
  -8  23   1     1728.47     1478.59    354.29 o
  -6  23   1      859.56      515.56    350.12 o
  -4  23   1     6571.16     6160.38    432.98 o
  -2  23   1      832.06     1009.54    305.93 o
   0  23   1     4200.70     4038.34    352.17 o
   2  23   1     1251.63     1264.13    284.07 o
   4  23   1        0.62       50.09    179.41 o
   6  23   1      224.15      253.26    166.47 o
   8  23   1       68.99       92.69    202.56 o
  10  23   1        4.09      -20.09    189.94 o
  12  23   1     4588.83     4981.08    436.57 o
  14  23   1     2033.76     2338.36    463.74 o
  16  23   1     1781.06     2254.57    753.67 o
  18  23   1       57.83      -46.48    430.71 o
 -17  24   1     2861.60     3009.03    530.33 o
 -15  24   1     1221.64     1272.66    439.94 o
 -13  24   1       90.30      105.87    340.85 o
 -11  24   1       46.41      381.55    396.68 o
  -9  24   1        3.12      -13.96    345.11 o
  -7  24   1        0.47     -107.91    343.46 o
  -5  24   1      567.21      733.60    342.69 o
  -3  24   1     7471.92     6996.32    593.32 o
  -1  24   1     1067.37      965.52    302.82 o
   1  24   1       56.81      -59.86    271.18 o
   3  24   1        0.18      -33.25    250.48 o
   5  24   1     1070.50     1056.93    277.38 o
   7  24   1       31.51       73.82    218.02 o
   9  24   1      361.67      378.83    224.67 o
  11  24   1     1238.87      833.16    220.93 o
  13  24   1       54.08      356.42    261.83 o
  15  24   1     1089.90     1033.58    417.43 o
  17  24   1      993.08     1218.71    476.25 o
 -16  25   1       35.57      293.29    421.26 o
 -14  25   1      786.60      630.93    403.24 o
 -12  25   1     1245.29      885.79    438.36 o
 -10  25   1     2611.16     2585.84    388.42 o
  -8  25   1       28.94      131.80    360.16 o
  -6  25   1     1352.64     1130.62    360.35 o
  -4  25   1     2298.47     2410.37    369.29 o
  -2  25   1       73.34      -45.08    280.39 o
   0  25   1       27.38     -194.70    290.28 o
   2  25   1       15.58     -214.28    286.49 o
   4  25   1     4459.13     4663.71    351.65 o
   6  25   1      647.66      579.02    271.04 o
   8  25   1     3417.52     3898.76    294.73 o
  10  25   1       94.46       -0.31    228.62 o
  12  25   1     1365.08     1810.16    294.13 o
  14  25   1      750.56      674.21    294.43 o
  16  25   1      130.35      281.39    450.50 o
 -15  26   1      150.70      184.45    632.25 o
 -13  26   1      410.26      392.82    426.89 o
 -11  26   1     1597.84     1507.88    382.64 o
  -9  26   1       16.10      -77.23    381.11 o
  -7  26   1      376.64      460.63    347.52 o
  -5  26   1      693.03      282.53    327.71 o
  -3  26   1     1032.99      776.92    329.17 o
  -1  26   1      199.75      329.84    308.64 o
   1  26   1     2870.61     2543.37    349.25 o
   3  26   1      209.68      200.65    286.56 o
   5  26   1     1876.07     1741.84    310.86 o
   7  26   1      484.14      442.21    283.54 o
   9  26   1      411.61      266.07    246.80 o
  11  26   1      950.04      887.02    327.46 o
  13  26   1     2310.77     2489.75    330.05 o
  15  26   1      270.63     -319.12    639.35 o
 -12  27   1      628.70      694.39    404.01 o
 -10  27   1     1073.26      666.59    397.99 o
  -8  27   1       79.28      102.22    408.64 o
  -6  27   1       20.87      334.96    418.43 o
  -4  27   1     5073.80     4881.11    435.47 o
  -2  27   1      570.09      557.68    312.53 o
   0  27   1      892.30      730.68    338.24 o
   2  27   1       54.08       13.37    304.71 o
   4  27   1        0.50       81.32    276.50 o
   6  27   1     1440.04     1285.11    306.42 o
   8  27   1     1018.87     1141.40    305.00 o
  10  27   1     1212.00     1826.28    354.24 o
  12  27   1     1304.52     1036.29    396.59 o
 -11  28   1     2339.45     2398.13    522.88 o
  -9  28   1       31.13      -73.46    418.71 o
  -7  28   1        4.06      120.92    416.54 o
  -5  28   1      121.73      133.09    369.59 o
  -3  28   1      796.54      545.27    366.79 o
  -1  28   1       13.40     -128.21    323.45 o
   1  28   1      633.84      734.91    318.73 o
   3  28   1      262.53      246.61    291.51 o
   5  28   1     2132.12     2573.12    338.35 o
   7  28   1        0.08      -44.35    279.79 o
   9  28   1     2133.34     2006.83    465.89 o
  11  28   1     1228.64     1330.65    389.70 o
 -10  29   1      110.40      378.93    621.08 o
  -8  29   1     4468.14     4790.06    521.64 o
  -6  29   1      258.88       68.05    430.33 o
  -4  29   1      346.28      760.42    402.18 o
  -2  29   1     1211.24     1040.63    412.01 o
   0  29   1       42.82      228.70    331.28 o
   2  29   1      243.52       39.85    322.39 o
   4  29   1     2106.19     2731.77    365.52 o
   6  29   1       69.42      421.35    281.26 o
   8  29   1      859.78      944.45    449.70 o
  10  29   1      414.50      824.04    486.83 o
  -7  30   1      833.16      705.24    564.40 o
  -5  30   1      683.79      301.87    388.28 o
  -3  30   1       22.54       82.90    364.41 o
  -1  30   1      243.90      442.06    353.94 o
   1  30   1     1822.06     1806.39    380.73 o
   3  30   1      686.26      445.07    354.58 o
   5  30   1      977.24      873.37    390.11 o
   7  30   1      822.53      842.82    453.26 o
   9  30   1      153.65      366.53    471.39 o
  -6  31   1      731.92      486.65    517.17 o
  -4  31   1        5.12       64.95    522.31 o
  -2  31   1     1079.25     1227.26    753.67 o
   0  31   1      782.77      937.24    392.08 o
   2  31   1       39.83       93.55    346.87 o
   4  31   1      183.15     -108.07    500.80 o
   6  31   1        1.17      -53.29    407.93 o
   8  31   1      690.60      680.53    462.11 o
  -3  32   1      601.42      648.53    565.42 o
  -1  32   1      179.45      460.53    494.00 o
   1  32   1      397.33       91.83    361.61 o
   3  32   1      911.29      696.37    539.95 o
   5  32   1      286.59       52.51    453.46 o
   1   1   2    37254.16    36937.80    772.28 o
   0   2   2    29088.46    28727.91    318.61 o
   2   2   2     8772.02     8294.16    117.30 o
  -1   3   2    12786.97    12446.94    127.90 o
   1   3   2    92901.17    95075.85   1598.36 o
   3   3   2   102240.63   101848.97    534.06 o
  -2   4   2    11486.71    11234.49    129.02 o
   0   4   2     1558.51     1634.45     53.34 o
   2   4   2     7078.80     7621.23    136.01 o
   4   4   2    16649.50    16123.97    321.52 o
  -3   5   2   133013.64   127673.59    789.36 o
  -1   5   2    15274.78    15328.54    137.06 o
   1   5   2     1904.22     2139.89     64.23 o
   3   5   2    13273.81    14623.48    320.75 o
   5   5   2     2335.20     1869.58    109.02 o
  -4   6   2      693.09      727.18     62.90 o
  -2   6   2    35166.87    34590.79    287.98 o
   0   6   2     5771.54     5862.95     93.96 o
   2   6   2   235043.63   237981.30    559.24 o
   4   6   2      112.52       98.69     97.18 o
   6   6   2    64112.80    65471.25    550.78 o
  -5   7   2      671.63      761.31     95.20 o
  -3   7   2    82787.16    80725.05    574.08 o
  -1   7   2      573.10      669.93     62.62 o
   1   7   2    23383.24    24064.33    279.89 o
   3   7   2    12185.54    13493.29    153.73 o
   5   7   2    12068.69    11961.14    197.49 o
   7   7   2     6257.53     6223.68    295.30 o
  -6   8   2    32872.30    33984.50    478.68 o
  -4   8   2    16902.55    18022.71    182.62 o
  -2   8   2     9505.90     9405.96    142.26 o
   0   8   2    14208.78    15898.47    291.90 o
   2   8   2      994.25     1103.71     91.88 o
   4   8   2    41348.94    43677.34    428.43 o
   6   8   2    53144.57    55687.85    600.46 o
   8   8   2    19485.49    20312.46    416.19 o
  -7   9   2    35215.78    36171.82    530.86 o
  -5   9   2     1606.54     1503.12    120.26 o
  -3   9   2     3515.54     3507.76    109.29 o
  -1   9   2     9743.44    10627.02    249.95 o
   1   9   2    13071.52    12488.20    157.54 o
   3   9   2    39944.79    40905.47    306.53 o
   5   9   2     2775.07     2992.69    221.25 o
   7   9   2    13243.98    13769.31    365.72 o
   9   9   2     1822.31     2429.40    256.64 o
  -8  10   2     4782.01     4441.98    292.50 o
  -6  10   2    14904.94    14736.76    247.10 o
  -4  10   2     2761.92     2861.09    144.91 o
  -2  10   2    36700.24    37648.06    227.09 o
   0  10   2    13079.83    12870.30    157.56 o
   2  10   2      282.37      226.56     51.85 o
   4  10   2    19384.10    20779.03    305.57 o
   6  10   2     6244.75     6242.31    318.45 o
   8  10   2     5432.64     5399.17    372.32 o
  10  10   2    13103.53    12418.36    409.42 o
  -9  11   2     4752.45     4677.23    305.49 o
  -7  11   2     1397.44     1504.91    240.58 o
  -5  11   2    28791.36    28865.82    362.94 o
  -3  11   2    20470.78    21998.26    537.68 o
  -1  11   2     2460.74     2486.51     78.95 o
   1  11   2    93041.44    98467.03    499.43 o
   3  11   2    37788.79    38207.65    290.26 o
   5  11   2    40704.62    42942.31    959.53 o
   7  11   2    36728.48    34715.36    555.54 o
   9  11   2    13457.94    14835.73    967.01 o
  11  11   2    36861.12    38166.76    658.00 o
 -10  12   2     8909.00     9202.60    401.52 o
  -8  12   2    25487.77    25443.00   1047.12 o
  -6  12   2    24397.47    23903.01    336.51 o
  -4  12   2     1223.71     1276.34    137.72 o
  -2  12   2    19141.18    19692.18    223.29 o
   0  12   2    17240.42    17213.17    196.55 o
   2  12   2      192.80      229.62     70.21 o
   4  12   2    13622.80    13892.82    573.96 o
   6  12   2    33508.30    33314.71    395.87 o
   8  12   2     5061.36     4990.70    312.78 o
  10  12   2     1748.68     1904.48    306.29 o
  12  12   2     5287.71     5428.48    523.75 o
 -11  13   2     4066.65     4249.43    334.96 o
  -9  13   2     1603.67     1465.37    262.56 o
  -7  13   2     4009.01     3874.07    188.90 o
  -5  13   2     2950.09     3105.24    173.41 o
  -3  13   2    10438.61    10257.22    238.51 o
  -1  13   2    46818.86    46052.61    689.98 o
   1  13   2    28705.50    29138.21    351.73 o
   3  13   2      198.28      149.35     82.67 o
   5  13   2     2160.33     2138.49    174.26 o
   7  13   2       24.73      110.81    232.86 o
   9  13   2    26926.91    26667.20    566.86 o
  11  13   2    23680.96    23932.64    569.34 o
  13  13   2     2660.14     2697.08    318.19 o
 -12  14   2     6832.08     7478.66    394.16 o
 -10  14   2    13730.83    12735.35    456.63 o
  -8  14   2     6557.55     6801.44    235.07 o
  -6  14   2      294.75      348.29    137.25 o
  -4  14   2     3630.62     3720.89    142.27 o
  -2  14   2      682.05      567.61    109.55 o
   0  14   2     2361.58     2210.83    163.76 o
   2  14   2    98588.63    98535.88    594.69 o
   4  14   2    31777.40    31618.29    609.66 o
   6  14   2      438.83      312.17    162.21 o
   8  14   2     7897.37     7189.51    355.09 o
  10  14   2      201.77      136.56    257.27 o
  12  14   2     1022.50     1006.77    303.61 o
  14  14   2      712.24      439.65    315.73 o
 -13  15   2       49.76       89.01    289.69 o
 -11  15   2      233.92      242.75    272.33 o
  -9  15   2    27950.23    26347.49    597.74 o
  -7  15   2    16298.48    16207.93    472.00 o
  -5  15   2      106.24      122.37    132.23 o
  -3  15   2     7231.32     7402.58    209.47 o
  -1  15   2    19848.92    18365.48    349.40 o
   1  15   2     5442.65     5583.48    199.67 o
   3  15   2    11024.01    10648.73    187.08 o
   5  15   2    13917.77    13775.13    227.79 o
   7  15   2     7469.66     6892.86    251.78 o
   9  15   2     3697.00     3089.46    324.00 o
  11  15   2      631.46      340.34    278.08 o
  13  15   2      132.37      130.85    311.53 o
  15  15   2      119.09      493.04    358.75 o
 -14  16   2    10961.07    11159.74    823.71 o
 -12  16   2     1572.00     1214.04    322.95 o
 -10  16   2      692.06      623.78    300.38 o
  -8  16   2      475.30      609.95    269.13 o
  -6  16   2      395.29      548.60    158.79 o
  -4  16   2    14871.22    16061.30    304.68 o
  -2  16   2    11644.00    11688.39    390.47 o
   0  16   2     4722.15     4590.05    313.30 o
   2  16   2    31626.84    30901.59    377.54 o
   4  16   2    10615.12    10205.32    195.34 o
   6  16   2      768.30      950.93    181.31 o
   8  16   2    11977.73    11429.48    303.46 o
  10  16   2     2061.95     2318.63    331.77 o
  12  16   2     1414.07     1514.83    359.19 o
  14  16   2     3594.05     4284.63    407.76 o
  16  16   2      865.35      857.14    365.25 o
 -15  17   2     3067.84     3638.38    417.43 o
 -13  17   2     1388.62     1537.46    370.91 o
 -11  17   2     1169.16      951.29    345.40 o
  -9  17   2     6537.67     6692.47    410.98 o
  -7  17   2     1601.70     1726.03    315.14 o
  -5  17   2    26260.71    25888.74    551.85 o
  -3  17   2    19487.12    19187.87    500.96 o
  -1  17   2      465.57      441.15    185.67 o
   1  17   2      252.54      307.04    154.59 o
   3  17   2     1758.95     1475.71    168.54 o
   5  17   2     1564.12     1673.14    178.44 o
   7  17   2        2.90      -59.09    177.49 o
   9  17   2       86.18       95.94    184.37 o
  11  17   2      735.34      421.04    324.51 o
  13  17   2      436.95      283.41    329.68 o
  15  17   2     1096.46      903.70    348.97 o
  17  17   2        1.32      -97.53    323.82 o
 -16  18   2       48.24       90.59    363.01 o
 -14  18   2    11970.85    11568.83    559.36 o
 -12  18   2     2621.97     2560.44    365.43 o
 -10  18   2      682.98      492.11    316.02 o
  -8  18   2      269.72      563.74    307.63 o
  -6  18   2     1938.73     1969.58    322.72 o
  -4  18   2     2536.44     2341.04    180.70 o
  -2  18   2     1435.07     1229.72    261.69 o
   0  18   2    12064.78    12280.06    327.52 o
   2  18   2       98.69       72.84    159.75 o
   4  18   2    11024.61    10436.92    195.50 o
   6  18   2       86.88       81.69    112.67 o
   8  18   2    17748.52    17429.84    668.27 o
  10  18   2     6334.52     6833.58    294.83 o
  12  18   2     6283.13     6495.96    442.38 o
  14  18   2     1792.50     1819.07    363.61 o
  16  18   2      407.33      422.44    385.56 o
  18  18   2      606.14      260.17    351.29 o
 -17  19   2     3505.38     3828.37    435.76 o
 -15  19   2     2033.70     2279.17    406.74 o
 -13  19   2      674.38      770.85    338.44 o
 -11  19   2     1889.20     1631.74    378.61 o
  -9  19   2      138.34        0.69    298.32 o
  -7  19   2        4.18      -34.77    283.50 o
  -5  19   2    17756.06    17563.71    532.84 o
  -3  19   2     1429.06     1675.35    300.14 o
  -1  19   2     2549.15     2413.71    438.20 o
   1  19   2      290.18      456.09    190.57 o
   3  19   2      798.15      873.10    169.98 o
   5  19   2      456.66      324.94    106.36 o
   7  19   2      813.34      774.67    123.80 o
   9  19   2     2625.27     2668.92    243.24 o
  11  19   2      119.85      100.82    207.77 o
  13  19   2     1263.97     1011.45    326.65 o
  15  19   2      122.03      135.77    343.92 o
  17  19   2      171.21      322.40    359.62 o
  19  19   2     2620.87     2721.84    575.45 o
 -18  20   2     3200.06     2944.09    404.39 o
 -16  20   2      163.83       86.13    348.44 o
 -14  20   2      230.39      157.49    342.03 o
 -12  20   2     2056.63     2145.79    376.49 o
 -10  20   2      341.43      204.92    353.62 o
  -8  20   2      941.81      747.72    300.01 o
  -6  20   2       15.45      141.83    295.19 o
  -4  20   2     3629.34     3281.75    348.56 o
  -2  20   2    12182.10    12565.30    458.88 o
   0  20   2    14029.79    14011.29    487.37 o
   2  20   2     6026.11     5837.93    270.92 o
   4  20   2     2475.03     2371.74    196.26 o
   6  20   2      359.14      415.47    167.50 o
   8  20   2     7788.47     7617.61    299.69 o
  10  20   2    15193.10    14673.83    399.00 o
  12  20   2        8.51       -0.02    208.45 o
  14  20   2      309.94      229.71    370.00 o
  16  20   2        4.10      -14.45    390.30 o
  18  20   2      903.47      814.80    418.98 o
  20  20   2      235.32      155.16    398.11 o
 -19  21   2     3081.69     3432.08    499.72 o
 -17  21   2     1209.16     1206.77    382.28 o
 -15  21   2      826.41      633.04    345.85 o
 -13  21   2     6262.81     6531.07    483.01 o
 -11  21   2      941.95      956.80    353.81 o
  -9  21   2     2282.79     2388.71    398.98 o
  -7  21   2    12443.88    12522.16    518.85 o
  -5  21   2      551.74      686.53    405.67 o
  -3  21   2      652.54     1104.37    303.39 o
  -1  21   2     7008.49     7510.25    740.21 o
   1  21   2     3330.08     3098.91    237.46 o
   3  21   2     3993.64     4053.87    254.29 o
   5  21   2     9598.29     9290.03    281.32 o
   7  21   2      245.63      190.44    173.83 o
   9  21   2      787.03      950.21    195.33 o
  11  21   2      374.26      426.10    221.04 o
  13  21   2     8510.32     8276.60    567.94 o
  15  21   2      493.02      772.79    377.12 o
  17  21   2     1721.15     1747.81    416.34 o
  19  21   2      596.49      194.56    390.90 o
 -20  22   2      305.09      168.37    661.60 o
 -18  22   2      786.20      349.17    448.45 o
 -16  22   2       12.04        8.99    373.29 o
 -14  22   2      227.84      242.03    328.19 o
 -12  22   2     2631.47     3311.84    413.26 o
 -10  22   2       19.62      -21.40    337.85 o
  -8  22   2      641.03      707.82    330.91 o
  -6  22   2     2079.50     1945.07    373.27 o
  -4  22   2      198.55      196.97    319.47 o
  -2  22   2     1615.26     1267.87    307.80 o
   0  22   2    28464.54    29268.83    653.72 o
   2  22   2      166.20       38.57    204.95 o
   4  22   2     3648.80     4079.94    226.15 o
   6  22   2      835.20      759.45    180.07 o
   8  22   2     1841.53     1728.42    195.27 o
  10  22   2      227.29      218.37    179.53 o
  12  22   2     3411.68     3553.50    281.22 o
  14  22   2     2089.29     2373.22    434.32 o
  16  22   2      261.82     -358.78    428.72 o
  18  22   2      900.10      883.52    471.76 o
  20  22   2        3.36      150.14    673.56 o
 -17  23   2      569.38      716.10    442.07 o
 -15  23   2      123.58      -15.80    390.77 o
 -13  23   2      883.51     1058.95    409.77 o
 -11  23   2     2891.66     3206.52    411.37 o
  -9  23   2     4499.19     4765.64    457.44 o
  -7  23   2     1754.01     1731.09    374.90 o
  -5  23   2       47.20     -212.92    327.58 o
  -3  23   2     1902.50     1699.41    317.04 o
  -1  23   2       71.17      -14.17    271.82 o
   1  23   2      196.89      272.16    272.26 o
   3  23   2       12.30       -4.75    190.37 o
   5  23   2     4676.51     4888.69    239.28 o
   7  23   2       24.17       75.91    172.51 o
   9  23   2        1.94       -7.24    174.02 o
  11  23   2     2375.83     2287.42    221.00 o
  13  23   2       94.21       41.05    347.15 o
  15  23   2      730.31      681.48    404.37 o
  17  23   2      154.87      183.52    446.54 o
  19  23   2      198.94      119.70    652.74 o
 -16  24   2      248.05      404.52    382.81 o
 -14  24   2      579.84      575.86    432.57 o
 -12  24   2     3007.09     3258.02    467.85 o
 -10  24   2      470.56      675.22    380.21 o
  -8  24   2     1129.75      992.98    328.17 o
  -6  24   2     4816.29     4331.08    404.75 o
  -4  24   2     2560.26     2482.77    352.84 o
  -2  24   2      894.87      724.73    292.83 o
   0  24   2      216.10      128.49    259.91 o
   2  24   2       41.19       70.26    268.65 o
   4  24   2     7178.69     7299.09    306.71 o
   6  24   2     1074.15     1353.31    200.92 o
   8  24   2      435.04      332.13    221.61 o
  10  24   2      136.28      214.10    209.31 o
  12  24   2     2516.85     2447.57    427.16 o
  14  24   2      390.84      462.99    388.52 o
  16  24   2      372.48      721.69    510.56 o
 -15  25   2      241.12      230.74    455.23 o
 -13  25   2      975.32     1024.23    415.65 o
 -11  25   2      100.78       42.59    360.60 o
  -9  25   2        2.20       80.17    351.91 o
  -7  25   2     3784.92     4192.75    437.97 o
  -5  25   2        0.15      -53.67    333.60 o
  -3  25   2     2630.79     2615.25    339.39 o
  -1  25   2      107.88      146.92    301.37 o
   1  25   2       44.71      -75.80    277.88 o
   3  25   2     2750.50     2445.33    322.99 o
   5  25   2     1068.23     1260.14    292.92 o
   7  25   2      257.42      -47.46    220.92 o
   9  25   2     1976.84     2027.25    342.82 o
  11  25   2     1289.65     1037.03    336.85 o
  13  25   2     1629.03     1701.03    403.10 o
  15  25   2       21.35       18.72    359.96 o
 -14  26   2        1.19      -30.48    378.24 o
 -12  26   2      806.60      614.03    411.40 o
 -10  26   2      345.80      373.18    379.81 o
  -8  26   2       75.75     -333.92    359.09 o
  -6  26   2      170.44      140.92    370.97 o
  -4  26   2     1338.61     1350.34    341.77 o
  -2  26   2      695.57      807.25    309.50 o
   0  26   2     2904.88     3036.56    371.64 o
   2  26   2       28.77      233.65    290.51 o
   4  26   2     2315.06     2368.37    339.33 o
   6  26   2      826.67     1043.48    296.02 o
   8  26   2      216.89      326.34    309.33 o
  10  26   2      400.49       38.23    324.52 o
  12  26   2      398.55        5.64    343.79 o
  14  26   2      757.37      931.99    320.35 o
 -13  27   2      231.49      600.34    607.59 o
 -11  27   2      953.09      721.27    394.70 o
  -9  27   2       41.80      112.40    424.23 o
  -7  27   2      236.10      -36.91    355.52 o
  -5  27   2      133.85      -81.26    380.86 o
  -3  27   2     2685.66     2511.15    378.57 o
  -1  27   2      238.50      187.76    339.25 o
   1  27   2     1861.62     2153.40    338.36 o
   3  27   2      614.91      899.14    313.00 o
   5  27   2      130.15      277.56    378.23 o
   7  27   2      171.90      205.42    458.38 o
   9  27   2     1216.79     1231.55    381.08 o
  11  27   2      732.15      647.58    343.86 o
  13  27   2      960.63      801.71    374.36 o
  15  27   2      117.33      -12.14    414.00 o
 -12  28   2     1235.16     1518.76    647.99 o
 -10  28   2      294.32      709.08    403.37 o
  -8  28   2     3651.97     3657.10    491.71 o
  -6  28   2      139.75      211.84    367.80 o
  -4  28   2     2243.53     2636.66    424.81 o
  -2  28   2     1085.78      990.74    386.11 o
   0  28   2     2423.07     2080.16    368.53 o
   2  28   2     1703.09     2314.41    363.81 o
   4  28   2       55.87     -299.32    308.73 o
   6  28   2        4.91      142.68    462.74 o
   8  28   2       84.65      196.61    441.85 o
  10  28   2      292.44      329.63    321.30 o
  12  28   2      297.78      252.01    388.12 o
  14  28   2     1014.91      564.38    419.68 o
  -9  29   2        4.89      320.00    566.84 o
  -7  29   2       13.39      121.63    419.52 o
  -5  29   2      149.53       64.74    390.48 o
  -3  29   2      811.58      420.83    348.89 o
  -1  29   2     3421.60     3528.72    403.66 o
   1  29   2     2199.84     1584.68    360.17 o
   3  29   2      244.34      388.13    322.32 o
   5  29   2      518.20      921.66    489.97 o
   7  29   2       13.43       40.38    433.65 o
   9  29   2        5.45     -139.24    421.46 o
  11  29   2      900.91     1200.01    507.15 o
  13  29   2       25.00     -294.48    448.48 o
  -8  30   2     1706.36     2311.12    643.49 o
  -6  30   2     1544.15     1979.49    623.47 o
  -4  30   2      831.43      620.74    380.11 o
  -2  30   2      297.40      324.40    371.86 o
   0  30   2      323.44       55.97    374.26 o
   2  30   2       93.15      147.22    339.12 o
   4  30   2       56.35      366.41    502.21 o
   6  30   2        2.15       83.29    448.39 o
   8  30   2       63.10     -154.50    456.30 o
  10  30   2       49.25      -55.98    448.59 o
  12  30   2      254.77      349.90    473.16 o
  -7  31   2      122.37      629.95    538.25 o
  -5  31   2       48.06     -313.61    496.32 o
  -3  31   2     2099.57     2290.28    621.18 o
  -1  31   2        7.32      288.88    361.13 o
   1  31   2      985.09     1424.46    550.60 o
   3  31   2      193.64      -61.48    530.02 o
   5  31   2      400.95        5.99    498.69 o
   7  31   2        0.70      240.45    417.22 o
   9  31   2     1850.49     1086.68    500.62 o
  -4  32   2      340.22      223.31    562.06 o
  -2  32   2      767.52      783.12    488.93 o
   0   1   3     6167.15     5352.74    131.61 o
  -1   2   3    56793.68    57718.02    835.17 o
   1   2   3    71324.19    71166.22    778.58 o
  -2   3   3    14049.80    13552.22    438.42 o
   0   3   3    54152.38    52612.34    588.63 o
   2   3   3     2224.17     1948.10    143.87 o
  -3   4   3   280023.59   275873.09   3066.36 o
  -1   4   3    23888.69    24055.84    212.43 o
   1   4   3    63913.00    63661.11    238.45 o
   3   4   3        4.58       10.97     66.74 o
  -4   5   3   178879.81   174952.77   1646.41 o
  -2   5   3    59099.57    56595.08    489.60 o
   0   5   3     4057.71     3735.63    103.87 o
   2   5   3    32378.99    31028.31    587.69 o
   4   5   3     1922.01     1881.67    156.55 o
  -5   6   3     3391.12     3641.48    175.92 o
  -3   6   3    52857.36    53290.96    684.10 o
  -1   6   3    20455.72    20204.69    142.70 o
   1   6   3    45579.98    46214.51    493.13 o
   3   6   3    85952.78    87009.79   1434.47 o
   5   6   3    12633.78    11762.26    323.95 o
  -6   7   3     7996.71     7806.48    144.65 o
  -4   7   3     1120.09     1063.67     65.77 o
  -2   7   3    24204.82    24812.75    440.19 o
   0   7   3      375.85      441.26     64.79 o
   2   7   3    82184.90    83715.08    799.22 o
   4   7   3        8.72       20.58     58.68 o
   6   7   3    36658.11    35876.41    483.05 o
  -7   8   3     8835.20     8737.01    300.78 o
  -5   8   3    15062.16    15954.05    220.10 o
  -3   8   3      120.73      160.63     69.26 o
  -1   8   3    22025.82    22804.67    182.81 o
   1   8   3    22599.40    23099.20    259.00 o
   3   8   3    14998.50    14699.23    191.34 o
   5   8   3    31838.84    34135.00    840.97 o
   7   8   3     2407.31     2538.83    232.00 o
  -8   9   3        4.34       53.59    211.79 o
  -6   9   3    22064.56    22261.62    329.95 o
  -4   9   3     4170.71     4459.69    121.34 o
  -2   9   3    15145.65    17148.52    223.99 o
   0   9   3    63998.07    66596.86    650.60 o
   2   9   3      109.48      106.77     80.51 o
   4   9   3      112.07      112.01     83.71 o
   6   9   3      103.13       50.28     87.29 o
   8   9   3    22045.66    22627.80    459.02 o
  -9  10   3    18277.95    17255.76    455.11 o
  -7  10   3     5271.24     5123.20    183.56 o
  -5  10   3    19989.18    20546.00    261.68 o
  -3  10   3     6433.62     6419.66    135.76 o
  -1  10   3    11789.09    13032.31    155.53 o
   1  10   3    11006.79    11471.69    155.64 o
   3  10   3    26264.52    27709.19    380.29 o
   5  10   3     6156.32     6476.35    244.92 o
   7  10   3    33508.90    33846.80    343.66 o
   9  10   3      422.08      462.20    240.11 o
 -10  11   3    12390.02    13279.48    439.69 o
  -8  11   3    30400.08    31509.41    519.35 o
  -6  11   3     4804.04     4660.52    162.96 o
  -4  11   3    16768.26    17361.22    264.50 o
  -2  11   3    16903.24    15978.28    459.98 o
   0  11   3    30227.01    30915.56    462.87 o
   2  11   3     2858.78     3255.20    130.88 o
   4  11   3      385.31      573.73    128.76 o
   6  11   3    18956.40    18058.61    273.38 o
   8  11   3      136.70      121.27    243.93 o
  10  11   3     8477.17     8912.52    722.96 o
 -11  12   3     1859.93     2039.73    302.75 o
  -9  12   3     4528.79     4687.55    287.97 o
  -7  12   3    10611.15    10569.58    263.85 o
  -5  12   3     5034.69     5311.62    174.90 o
  -3  12   3      341.37      233.22     74.57 o
  -1  12   3    60857.05    61111.66    755.65 o
   1  12   3    23968.36    23460.31    272.23 o
   3  12   3     6187.73     6012.88    198.00 o
   5  12   3      949.15      894.26    136.50 o
   7  12   3     3205.69     3258.32    164.44 o
   9  12   3     1269.12     1089.28    282.87 o
  11  12   3     3743.10     3996.47    334.93 o
 -12  13   3     9022.20     9192.48    428.99 o
 -10  13   3      219.66      212.96    126.28 o
  -8  13   3     8406.60     8191.68    223.55 o
  -6  13   3    11836.54    12304.55    388.62 o
  -4  13   3      116.51      169.13    118.09 o
  -2  13   3       11.89       45.16     61.80 o
   0  13   3        0.99       60.63    100.10 o
   2  13   3    29239.54    29381.40    370.67 o
   4  13   3      113.95       88.95     46.90 o
   6  13   3    12167.26    12476.21    373.35 o
   8  13   3      624.48      580.21    136.51 o
  10  13   3    20691.04    20236.78    748.91 o
  12  13   3    28133.37    29546.51    645.52 o
 -13  14   3      460.82      817.27    329.17 o
 -11  14   3     4733.05     4761.85    201.90 o
  -9  14   3     4147.43     4093.79    194.44 o
  -7  14   3    33799.10    34522.36    416.44 o
  -5  14   3       30.78       30.47    117.76 o
  -3  14   3     6396.82     6484.33    150.33 o
  -1  14   3      986.61      620.71    135.97 o
   1  14   3    11755.11    11719.96    240.96 o
   3  14   3    64908.43    66845.60    727.66 o
   5  14   3      115.42      132.13     70.30 o
   7  14   3      596.84      350.77    140.77 o
   9  14   3      303.09      320.30    138.81 o
  11  14   3     1295.17      913.77    279.98 o
  13  14   3    26885.27    26449.38    651.17 o
 -14  15   3      403.91      134.25    346.72 o
 -12  15   3    18333.54    18960.72    585.75 o
 -10  15   3       94.81       89.33    132.65 o
  -8  15   3       19.66       93.78    136.22 o
  -6  15   3     3763.85     3698.83    272.02 o
  -4  15   3      958.12     1008.91    107.37 o
  -2  15   3        8.16      -51.14    180.77 o
   0  15   3     3363.00     3191.78    174.33 o
   2  15   3     1431.14     1331.12    168.54 o
   4  15   3    10532.65     9508.21    259.07 o
   6  15   3      557.21      419.01    153.71 o
   8  15   3     1197.98     1000.29    220.82 o
  10  15   3      264.94       93.52    142.46 o
  12  15   3      503.87      387.90    285.02 o
  14  15   3     2100.43     2108.92    380.72 o
 -15  16   3     1205.53     1687.06    387.89 o
 -13  16   3      132.60       90.48    342.74 o
 -11  16   3       55.23      -17.02    301.32 o
  -9  16   3     1496.59     1893.50    321.26 o
  -7  16   3     6774.37     6785.89    364.67 o
  -5  16   3     7548.82     7431.53    233.97 o
  -3  16   3      140.09      294.65    104.14 o
  -1  16   3     1940.31     1928.51    207.71 o
   1  16   3     1463.55     1412.33    160.56 o
   3  16   3      159.26      237.33    157.29 o
   5  16   3    20896.31    18701.49    765.73 o
   7  16   3    12369.02    11472.30    293.35 o
   9  16   3       28.10      -34.30    141.83 o
  11  16   3     7382.20     7058.02    260.46 o
  13  16   3     1351.75     1180.19    338.85 o
  15  16   3     8845.75     8957.13    483.07 o
 -16  17   3      581.81      453.51    346.11 o
 -14  17   3     2506.67     2622.90    369.95 o
 -12  17   3     3573.95     3874.45    386.83 o
 -10  17   3     1223.05     1403.98    330.59 o
  -8  17   3     3919.32     4430.40    347.67 o
  -6  17   3    12244.43    12746.08    422.93 o
  -4  17   3    26532.92    25429.67    380.88 o
  -2  17   3      108.93      295.58    246.62 o
   0  17   3      602.43      395.89    181.55 o
   2  17   3    27116.14    27066.29    491.29 o
   4  17   3     5798.84     6009.89    240.40 o
   6  17   3      930.14      910.49     93.05 o
   8  17   3       91.11       84.20    165.95 o
  10  17   3     6755.85     6222.56    256.35 o
  12  17   3     3934.84     3643.00    227.46 o
  14  17   3     5931.57     5002.24    428.36 o
  16  17   3      702.24      561.29    341.13 o
 -17  18   3     1381.51     1631.83    371.37 o
 -15  18   3       23.94      -11.33    332.78 o
 -13  18   3      488.84      396.83    361.31 o
 -11  18   3    15479.78    15855.46    609.34 o
  -9  18   3      549.92      473.61    306.05 o
  -7  18   3      370.32      673.32    307.83 o
  -5  18   3     2578.48     3177.86    197.43 o
  -3  18   3       66.32      111.29    266.37 o
  -1  18   3     4645.06     4700.61    317.75 o
   1  18   3     4341.78     3902.62    202.97 o
   3  18   3     5520.73     5254.93    216.36 o
   5  18   3     1684.71     1669.08    193.29 o
   7  18   3      424.45      522.93    189.25 o
   9  18   3      855.91      747.79    183.18 o
  11  18   3    10137.45     9999.33    320.34 o
  13  18   3      579.02      439.16    184.66 o
  15  18   3      246.12      263.11    344.84 o
  17  18   3      284.08      220.13    352.03 o
 -18  19   3     1512.63     1909.55    392.02 o
 -16  19   3        1.11      -21.18    355.50 o
 -14  19   3      805.39     1047.75    393.31 o
 -12  19   3     2260.78     2627.65    384.46 o
 -10  19   3    11223.89    11473.35    526.97 o
  -8  19   3       46.49      246.57    310.97 o
  -6  19   3        1.01     -151.37    288.79 o
  -4  19   3     5170.99     5927.88    374.63 o
  -2  19   3      863.91      908.11    269.68 o
   0  19   3      348.30      318.56    196.00 o
   2  19   3     2540.97     2584.14    189.79 o
   4  19   3     4140.46     3922.57    209.39 o
   6  19   3     8703.56     7852.50    278.74 o
   8  19   3      309.83      196.99    187.22 o
  10  19   3     1118.39     1259.14    202.32 o
  12  19   3      630.04      632.95    192.70 o
  14  19   3        9.31      119.50    360.97 o
  16  19   3     1914.99     1830.18    415.15 o
  18  19   3      921.09      890.87    397.97 o
 -19  20   3     1471.14     1949.50    472.72 o
 -17  20   3     1263.18     1011.07    407.06 o
 -15  20   3      901.08     1032.07    395.63 o
 -13  20   3      714.53      910.93    392.47 o
 -11  20   3       47.06       27.03    337.60 o
  -9  20   3      436.21      545.07    343.37 o
  -7  20   3     5783.79     4588.85    437.59 o
  -5  20   3     1349.97     1487.40    312.14 o
  -3  20   3     1230.20     1212.56    311.35 o
  -1  20   3     4014.18     3945.76    342.08 o
   1  20   3    15466.39    15301.02    379.01 o
   3  20   3     4006.23     4164.43    268.27 o
   5  20   3     2623.60     2754.94    201.10 o
   7  20   3     1497.01     1250.40    195.71 o
   9  20   3     1503.52     1534.10    245.68 o
  11  20   3        7.87      159.30    196.38 o
  13  20   3      257.22      131.80    356.13 o
  15  20   3      233.44      355.18    342.26 o
  17  20   3      736.12      983.33    495.26 o
  19  20   3     2019.44     1729.13    426.57 o
 -20  21   3     2019.48     1694.90    479.03 o
 -18  21   3      128.54      212.40    423.89 o
 -16  21   3      666.75      220.84    469.82 o
 -14  21   3      339.53      869.67    392.86 o
 -12  21   3      360.20      568.04    374.47 o
 -10  21   3     1607.59     2014.35    373.14 o
  -8  21   3     1004.58     1129.83    357.06 o
  -6  21   3     2031.12     2215.17    342.24 o
  -4  21   3      859.19      987.19    324.53 o
  -2  21   3      198.38       15.87    283.66 o
   0  21   3       17.36      144.46    213.59 o
   2  21   3     7359.80     6534.69    295.19 o
   4  21   3      242.87      295.57    169.32 o
   6  21   3     1147.30     1129.89    181.37 o
   8  21   3     5522.64     5009.62    265.59 o
  10  21   3     3074.86     3080.95    299.83 o
  12  21   3     7120.27     8215.11    842.84 o
  14  21   3     1110.24     1101.99    346.99 o
  16  21   3        0.44      103.99    403.53 o
  18  21   3      183.08      -28.34    438.74 o
  20  21   3      195.97      -49.49    472.81 o
 -19  22   3       34.84      -43.32    424.68 o
 -17  22   3      504.12      424.88    401.80 o
 -15  22   3      437.31      238.33    379.56 o
 -13  22   3      881.43     1012.52    372.56 o
 -11  22   3     3256.21     3271.09    412.17 o
  -9  22   3     3544.98     3505.79    406.18 o
  -7  22   3      157.13      143.40    322.33 o
  -5  22   3    13962.01    14146.79    535.96 o
  -3  22   3       11.87      -58.90    299.90 o
  -1  22   3     3586.13     3595.55    338.02 o
   1  22   3      500.84      847.41    222.52 o
   3  22   3     1082.39     1345.33    197.44 o
   5  22   3      660.59      522.76    177.64 o
   7  22   3      367.02      371.04    172.35 o
   9  22   3     2451.63     2152.69    219.60 o
  11  22   3     1795.54     1775.37    527.96 o
  13  22   3     3590.95     3626.81    610.07 o
  15  22   3     1006.24     1710.59    436.50 o
  17  22   3     1083.54     1170.59    417.84 o
  19  22   3      498.33      593.55    441.89 o
 -18  23   3       12.22     -129.16    432.00 o
 -16  23   3       37.89      122.39    428.18 o
 -14  23   3       14.12       49.80    394.67 o
 -12  23   3      230.52      -65.56    360.28 o
 -10  23   3      828.51      746.49    350.38 o
  -8  23   3     5917.57     6616.57    456.19 o
  -6  23   3      649.33      709.89    324.79 o
  -4  23   3     1247.95     1148.53    336.74 o
  -2  23   3      845.76     1013.81    300.15 o
   0  23   3        9.86      -32.87    274.32 o
   2  23   3      759.67      606.18    213.86 o
   4  23   3     7143.67     7722.98    279.63 o
   6  23   3     3258.34     3493.37    229.00 o
   8  23   3     4299.79     4517.62    242.46 o
  10  23   3      129.89      169.81    276.14 o
  12  23   3      394.02      313.27    436.95 o
  14  23   3      486.75      537.05    353.55 o
  16  23   3      179.20      101.38    399.87 o
  18  23   3      205.14      730.00    491.82 o
 -17  24   3      993.24     1028.89    676.55 o
 -15  24   3      227.98      453.19    389.09 o
 -13  24   3     2297.00     2256.39    442.74 o
 -11  24   3     2778.30     2865.25    438.88 o
  -9  24   3      724.80      384.37    361.89 o
  -7  24   3      769.82      771.71    366.73 o
  -5  24   3        7.39     -151.65    325.20 o
  -3  24   3      570.40      752.70    328.28 o
  -1  24   3      829.67      942.06    296.10 o
   1  24   3       64.97      -65.12    283.34 o
   3  24   3       14.87       40.07    207.86 o
   5  24   3      292.47      455.83    192.60 o
   7  24   3     4581.65     5014.64    315.42 o
   9  24   3      317.13      269.69    234.70 o
  11  24   3        9.35      -82.68    292.99 o
  13  24   3       76.03       94.96    470.74 o
  15  24   3      320.59      304.26    422.98 o
  17  24   3       37.20      270.07    610.56 o
 -16  25   3     3836.22     3779.07    643.25 o
 -14  25   3        0.40      196.91    425.49 o
 -12  25   3       24.14     -245.34    407.74 o
 -10  25   3      123.48     -183.34    367.06 o
  -8  25   3      592.22      598.49    352.39 o
  -6  25   3      346.26      236.20    340.91 o
  -4  25   3     1851.56     2063.44    367.30 o
  -2  25   3     5752.37     6636.14    433.32 o
   0  25   3      728.37      350.13    283.25 o
   2  25   3      448.08      375.43    282.95 o
   4  25   3        4.98      145.56    218.18 o
   6  25   3     5608.16     5826.53    271.79 o
   8  25   3      395.48      325.09    307.85 o
  10  25   3     1301.13      966.07    332.28 o
  12  25   3     1128.51     1112.04    489.22 o
  14  25   3      613.85     1414.21    523.44 o
  16  25   3      287.08      352.90    622.23 o
 -15  26   3      588.61      475.33    633.56 o
 -13  26   3       10.17      -96.94    393.43 o
 -11  26   3      242.62      130.19    388.72 o
  -9  26   3     3152.55     3036.65    431.35 o
  -7  26   3       27.55       48.26    325.86 o
  -5  26   3      484.03      327.00    339.58 o
  -3  26   3      281.40      367.92    328.28 o
  -1  26   3     1006.06      944.48    309.58 o
   1  26   3      870.84      856.39    318.15 o
   3  26   3      229.34      368.65    284.85 o
   5  26   3     1214.61      921.63    301.39 o
   7  26   3      951.74     1162.91    361.86 o
   9  26   3     1020.74     1291.06    346.48 o
  11  26   3      798.62      912.06    348.79 o
  13  26   3       11.95      141.07    323.52 o
  15  26   3      611.05      272.19    500.28 o
 -14  27   3      444.71       14.97    601.30 o
 -12  27   3     1320.94      994.43    629.84 o
 -10  27   3     1062.14     1242.47    413.41 o
  -8  27   3     3060.41     2916.28    679.89 o
  -6  27   3      313.10      434.99    330.00 o
  -4  27   3      526.15      642.22    355.29 o
  -2  27   3       35.83      194.09    317.35 o
   0  27   3      388.50      663.24    341.78 o
   2  27   3     2860.01     2729.22    351.53 o
   4  27   3      212.48      467.84    470.11 o
   6  27   3     1784.20     1787.83    525.67 o
   8  27   3     2417.03     2645.05    399.02 o
  10  27   3       98.33       77.42    316.73 o
  12  27   3      333.27      507.15    350.04 o
  14  27   3      689.87      641.61    357.48 o
 -11  28   3        1.19       -3.75    566.79 o
  -9  28   3      168.59      351.27    367.81 o
  -7  28   3      436.79      234.90    377.31 o
  -5  28   3      690.90      457.90    338.74 o
  -3  28   3      999.02      556.37    359.98 o
  -1  28   3       72.51     -176.90    353.29 o
   1  28   3      846.24     1002.81    318.36 o
   3  28   3       34.60        1.54    455.25 o
   5  28   3       40.71     -100.60    475.16 o
   7  28   3     1299.50     1020.84    448.55 o
   9  28   3        0.29      175.72    323.70 o
  11  28   3      531.66      261.75    346.76 o
  13  28   3      385.94      333.79    463.92 o
  15  28   3      529.01      149.96    443.66 o
 -10  29   3      862.89     1083.08    568.25 o
  -8  29   3       77.61      447.66    543.32 o
  -6  29   3       16.59     -109.40    360.55 o
  -4  29   3       17.00     -213.04    374.93 o
  -2  29   3      285.51      336.11    352.26 o
   0  29   3     2580.18     2124.87    451.91 o
   2  29   3      239.43      576.46    492.53 o
   4  29   3       73.22     -120.09    465.15 o
   6  29   3     2493.97     2724.97    521.58 o
   8  29   3      153.50      275.83    468.49 o
  10  29   3     1789.72     1643.08    375.72 o
  12  29   3        9.58      351.83    478.66 o
  14  29   3       37.12     -433.07    433.07 o
  -9  30   3       65.10      374.05    553.17 o
  -7  30   3      465.24      908.10    498.43 o
  -5  30   3     1768.65     1640.29    523.86 o
  -3  30   3     1884.55     1591.81    399.39 o
  -1  30   3      471.34      374.87    506.98 o
   1  30   3       95.47     -303.87    528.96 o
   3  30   3       58.07      136.43    502.52 o
   5  30   3       49.22     -113.22    396.57 o
   7  30   3        9.47      223.72    489.66 o
   9  30   3      270.43      188.75    484.45 o
  11  30   3       72.53     -139.25    468.02 o
  -6  31   3     1712.26     1252.14    503.48 o
  -4  31   3       14.18      600.22    519.98 o
   0   0   4     9925.89     9022.83    331.79 o
   1   1   4      205.63      295.54    142.94 o
   0   2   4   209525.66   205141.80    763.79 o
   2   2   4    44592.18    46615.37    300.58 o
  -1   3   4    27436.50    26407.65    657.10 o
   1   3   4     2015.84     1810.85    112.21 o
   3   3   4      201.72      216.22     81.19 o
   0   4   4    65872.88    69788.40    639.69 o
   2   4   4     5035.36     5003.33    104.77 o
   4   4   4   161962.52   164857.02   2195.49 o
  -3   5   4    15207.89    16685.02    306.27 o
  -1   5   4     3185.77     3334.95     95.67 o
   3   5   4    59331.57    59803.95    521.16 o
   5   5   4     1424.30     1257.45    146.53 o
  -4   6   4     7828.52     7211.47    186.04 o
  -2   6   4     9902.54     9458.19    127.90 o
   0   6   4     5049.09     5196.75    108.25 o
   2   6   4     4274.74     4979.78    129.42 o
   4   6   4     6535.85     6003.86    237.06 o
   6   6   4     6163.84     6141.24    259.46 o
  -5   7   4     1704.92     1839.87    144.76 o
  -3   7   4      621.46      564.77     48.51 o
  -1   7   4     3767.62     3823.26    119.69 o
   1   7   4      172.45      338.86     60.32 o
   3   7   4     3785.96     3435.10     88.81 o
   5   7   4    17137.87    17530.36    680.39 o
   7   7   4      568.29      521.15    184.72 o
  -6   8   4     2953.32     3291.12    236.24 o
  -4   8   4    20819.44    20196.25    573.28 o
  -2   8   4     3306.22     3285.02     85.27 o
   0   8   4     4771.43     4381.25    183.48 o
   2   8   4       57.92       43.51     57.12 o
   4   8   4    42818.23    41349.15    902.70 o
   6   8   4     8070.28     7347.09    277.46 o
   8   8   4    17296.17    16614.19    402.62 o
  -7   9   4    10677.79     9503.87    486.81 o
  -5   9   4     8532.18     8330.24    206.19 o
  -3   9   4    37152.41    36726.58    518.43 o
  -1   9   4    21019.17    21321.43    188.76 o
   1   9   4    28718.00    28433.58    320.42 o
   3   9   4    24107.83    24597.76    382.38 o
   5   9   4       31.33       19.58     60.12 o
   7   9   4     6543.66     6251.91    158.34 o
   9   9   4    39092.79    39361.67    304.34 o
  -8  10   4    70842.71    71623.52   1415.16 o
  -6  10   4    32704.75    32001.29    284.63 o
  -4  10   4      915.64     1003.11     94.52 o
  -2  10   4    16404.08    16663.07    225.53 o
   0  10   4      736.95      615.04     76.78 o
   2  10   4    76810.77    77995.56    823.85 o
   4  10   4     4192.53     4943.32    157.40 o
   6  10   4     2549.22     2489.27    161.84 o
   8  10   4    18054.33    18846.25    227.38 o
  10  10   4      737.90      750.14    258.13 o
  -9  11   4     6765.82     7025.93    166.25 o
  -7  11   4    14458.73    13919.38    214.84 o
  -5  11   4     7176.89     6970.47    170.41 o
  -3  11   4     4420.35     4291.50    160.78 o
  -1  11   4     2011.39     1930.77     96.04 o
   1  11   4       11.42       13.66     77.28 o
   3  11   4     2334.90     2525.92    141.68 o
   5  11   4    16146.12    17108.29    541.83 o
   7  11   4     3351.66     3306.25    130.79 o
   9  11   4     3616.03     3319.71    159.90 o
  11  11   4     1334.23     1033.61    272.06 o
 -10  12   4      392.96      460.99    152.85 o
  -8  12   4     5354.62     4890.41    240.88 o
  -6  12   4    25902.79    26925.17    312.26 o
  -4  12   4    21124.16    20603.21    289.74 o
  -2  12   4    53444.87    50509.77    440.78 o
   0  12   4     6243.88     6636.34    143.88 o
   2  12   4    23320.78    24869.77    414.09 o
   4  12   4      835.58      647.99    132.05 o
   6  12   4      729.44      728.29    123.99 o
   8  12   4    15478.93    16142.21    256.29 o
  10  12   4     2455.83     2443.65    135.93 o
  12  12   4     1400.45     1256.47    293.72 o
 -11  13   4      107.33       37.85    102.84 o
  -9  13   4      287.37      306.29     97.72 o
  -7  13   4     1376.05     1451.78    122.35 o
  -5  13   4     1070.68     1175.41    131.34 o
  -3  13   4    29363.67    28519.83    703.81 o
  -1  13   4     6897.68     6181.96    157.93 o
   1  13   4     1566.93     1599.56    122.81 o
   3  13   4     6704.53     6726.06    220.92 o
   5  13   4    16308.75    16610.74    310.34 o
   7  13   4     1016.12      912.55    132.98 o
   9  13   4      371.95      381.73    112.09 o
  11  13   4     8786.01     8208.13    425.48 o
  13  13   4     1859.72     1831.47    307.64 o
 -12  14   4     2541.93     2179.03    330.74 o
 -10  14   4     2777.56     2591.51    167.78 o
  -8  14   4      525.18      494.91    113.53 o
  -6  14   4     6103.00     5767.44    190.58 o
  -4  14   4    13207.49    13216.82    199.57 o
  -2  14   4      294.70      270.49    119.71 o
   0  14   4     6815.15     7083.31    203.66 o
   2  14   4     8091.16     8485.25    239.04 o
   4  14   4    13511.36    13994.49    277.04 o
   6  14   4       39.35     -102.22    140.10 o
   8  14   4        2.40      -80.83    118.21 o
  10  14   4     5332.20     5151.72    268.12 o
  12  14   4     3439.99     3569.57    209.56 o
  14  14   4     2400.85     2701.56    452.67 o
 -13  15   4     1114.00      864.04    346.81 o
 -11  15   4     2961.61     3124.34    348.48 o
  -9  15   4     6192.48     6275.63    210.37 o
  -7  15   4      118.64       99.25    117.89 o
  -5  15   4    25498.55    25936.78    757.89 o
  -3  15   4       31.01       26.44     62.74 o
  -1  15   4      333.93      280.82    135.65 o
   1  15   4        2.97      -48.86    143.35 o
   3  15   4    23413.32    23653.75    363.58 o
   5  15   4     6793.06     6853.55    224.23 o
   7  15   4      878.76      804.88    194.84 o
   9  15   4      226.54      242.27    132.90 o
  11  15   4    23149.48    24605.53    376.85 o
  13  15   4      583.95      427.46    140.39 o
  15  15   4     1969.16     1990.81    374.73 o
 -14  16   4      702.29      420.10    334.49 o
 -12  16   4     9033.09     9593.88    496.58 o
 -10  16   4     5701.59     5810.07    411.08 o
  -8  16   4    16740.86    17552.73    317.46 o
  -6  16   4     1961.27     1887.44    164.29 o
  -4  16   4     4189.17     4272.28    204.26 o
  -2  16   4      403.40      295.07    186.22 o
   0  16   4      360.17      407.69    144.63 o
   2  16   4      441.58      381.35    157.85 o
   4  16   4    12130.00    12270.49    290.55 o
   6  16   4    46405.68    44784.69    562.56 o
   8  16   4     8202.46     7957.26    271.31 o
  10  16   4      402.46      127.63    143.01 o
  12  16   4     2926.17     2946.26    188.76 o
  14  16   4      132.46       17.94    322.77 o
  16  16   4        3.82      -22.80    348.65 o
 -15  17   4       48.73     -121.01    360.26 o
 -13  17   4     3982.86     4201.91    405.31 o
 -11  17   4      564.09      587.20    314.90 o
  -9  17   4    10748.20    10684.99    583.99 o
  -7  17   4     5638.81     5012.66    374.58 o
  -5  17   4       12.07       65.49    122.79 o
  -3  17   4     1798.29     2005.90    277.69 o
  -1  17   4     6022.08     6194.69    271.71 o
   1  17   4     1130.87      899.25    154.31 o
   3  17   4        1.09      -29.78    158.24 o
   5  17   4     1506.59     1436.67    181.78 o
   7  17   4       21.22       47.89    163.76 o
   9  17   4      733.07      623.22    168.62 o
  11  17   4       33.21      -49.83    148.30 o
  13  17   4     3773.11     4032.26    503.20 o
  15  17   4      521.72      517.11    314.84 o
  17  17   4      649.44      541.64    372.00 o
 -16  18   4       23.18     -305.31    346.88 o
 -14  18   4     1237.57     1307.92    384.17 o
 -12  18   4    12021.52    12653.71    562.99 o
 -10  18   4      650.26      660.95    350.53 o
  -8  18   4     2235.68     2232.41    352.42 o
  -6  18   4    11888.67    12161.45    585.78 o
  -4  18   4       20.48       81.69    265.84 o
  -2  18   4    13221.70    13258.72    368.59 o
   0  18   4      392.92      306.17    152.62 o
   2  18   4     7956.54     7961.13    299.85 o
   4  18   4    15153.92    14310.13    331.04 o
   6  18   4     1441.70     1430.64    184.67 o
   8  18   4     3657.02     3736.87    236.22 o
  10  18   4     5881.36     4930.67    320.51 o
  12  18   4      955.95      425.08    322.86 o
  14  18   4      828.56      894.74    345.95 o
  16  18   4      162.77      158.68    335.29 o
  18  18   4      805.44      714.47    377.95 o
 -17  19   4      464.55      468.85    368.22 o
 -15  19   4     2679.60     3024.65    419.30 o
 -13  19   4      124.60      193.60    336.38 o
 -11  19   4     3513.27     3219.90    419.71 o
  -9  19   4     5635.12     5590.58    448.96 o
  -7  19   4     4127.21     3791.03    374.82 o
  -5  19   4      573.25      762.83    281.82 o
  -3  19   4     1815.78     1985.05    288.45 o
  -1  19   4     8218.85     8105.68    315.52 o
   1  19   4      910.36     1030.47    174.01 o
   3  19   4     4381.54     4385.60    220.72 o
   5  19   4     9968.75    10082.93    305.74 o
   7  19   4      945.51      852.61    180.12 o
   9  19   4     1342.95     1366.72    208.57 o
  11  19   4      777.11     1097.59    370.99 o
  13  19   4     1340.14     1299.45    353.71 o
  15  19   4      393.68      -33.82    360.78 o
  17  19   4      171.41      173.84    366.59 o
  19  19   4     1814.93     2229.19    425.63 o
 -18  20   4       52.86      138.93    424.23 o
 -16  20   4     1573.67     2135.77    416.68 o
 -14  20   4      360.27      493.98    371.76 o
 -12  20   4    11312.58    11127.08    568.21 o
 -10  20   4     2856.67     3322.85    436.44 o
  -8  20   4    10868.40    10271.76    501.84 o
  -6  20   4     2832.12     2282.48    333.55 o
  -4  20   4      487.77      199.71    276.75 o
  -2  20   4     3095.10     2685.11    315.29 o
   0  20   4     1415.58     1790.26    225.24 o
   2  20   4      673.31      710.53    178.21 o
   4  20   4     1559.15     1438.56    185.06 o
   6  20   4     2645.24     2636.80    251.91 o
   8  20   4        0.50       38.15    169.31 o
  10  20   4        5.92      -42.55    406.86 o
  12  20   4     8250.08     8509.62    516.91 o
  14  20   4     1470.09     1179.09    384.73 o
  16  20   4      358.54      510.29    367.08 o
  18  20   4     4077.30     5002.25    537.50 o
  20  20   4      751.94      933.10    447.36 o
 -19  21   4      494.61      687.00    470.84 o
 -17  21   4       22.95      152.71    430.34 o
 -15  21   4       51.58      183.14    367.15 o
 -13  21   4       22.99        0.27    378.39 o
 -11  21   4      494.38      606.24    338.52 o
  -9  21   4      795.68      917.63    370.69 o
  -7  21   4     2508.42     2737.14    363.35 o
  -5  21   4     3904.50     3941.80    565.66 o
  -3  21   4     2796.29     2750.69    594.10 o
  -1  21   4      188.45       42.37    275.67 o
   1  21   4     3817.36     3430.16    264.82 o
   3  21   4        4.60       19.70    170.72 o
   5  21   4      878.61      811.17    178.66 o
   7  21   4     1220.59     1120.31    192.81 o
   9  21   4      343.65      298.75    291.53 o
  11  21   4      806.58      587.91    434.57 o
  13  21   4      103.14      317.80    354.06 o
  15  21   4        1.93       55.76    374.01 o
  17  21   4     2134.84     2538.46    444.72 o
  19  21   4        9.68       46.77    398.19 o
 -18  22   4      203.55      587.14    452.48 o
 -16  22   4     6989.38     7469.47    545.62 o
 -14  22   4     1269.02     1503.22    520.07 o
 -12  22   4      152.94       55.78    392.55 o
 -10  22   4      363.84      248.71    344.81 o
  -8  22   4      566.28      723.17    311.08 o
  -6  22   4      736.83      603.72    319.24 o
  -4  22   4     4902.64     4343.16    371.45 o
  -2  22   4      246.73       12.47    261.78 o
   0  22   4     2061.08     2505.36    252.09 o
   2  22   4      174.23      180.61    203.46 o
   4  22   4     9570.83     9217.17    286.85 o
   6  22   4      125.99      142.13    163.33 o
   8  22   4     1025.93      639.21    283.90 o
  10  22   4     4652.54     4155.41    372.89 o
  12  22   4       20.09      274.13    416.97 o
  14  22   4      424.47      282.90    359.90 o
  16  22   4     4207.17     5116.30    533.09 o
  18  22   4      897.96     1063.09    436.38 o
 -17  23   4       83.81      -46.90    386.89 o
 -15  23   4       55.49       83.57    413.83 o
 -13  23   4     2915.79     3113.95    549.79 o
 -11  23   4     2098.91     2462.89    397.46 o
  -9  23   4      329.50      604.35    345.08 o
  -7  23   4      265.64      169.02    332.38 o
  -5  23   4     2164.36     2515.29    362.53 o
  -3  23   4     5678.40     5956.81    497.44 o
  -1  23   4     1376.52     1668.83    305.02 o
   1  23   4      150.10      -48.74    217.33 o
   3  23   4     2581.38     2861.61    222.05 o
   5  23   4      222.82      520.63    185.16 o
   7  23   4      461.49      533.33    239.16 o
   9  23   4      513.52      495.06    282.83 o
  11  23   4       76.16       17.39    300.73 o
  13  23   4      638.74      626.76    480.43 o
  15  23   4       18.77       -5.48    409.95 o
  17  23   4      466.10      352.25    371.10 o
 -16  24   4      441.22      694.89    405.40 o
 -14  24   4     3107.62     2937.63    455.37 o
 -12  24   4      458.37      155.50    379.31 o
 -10  24   4      806.03     1008.13    395.05 o
  -8  24   4     1170.89     1313.78    375.16 o
  -6  24   4       19.35       88.40    311.73 o
  -4  24   4      217.65      372.97    306.66 o
  -2  24   4       26.00      117.42    293.15 o
   0  24   4       53.55       39.07    292.86 o
   2  24   4     2735.47     2895.25    271.96 o
   4  24   4        0.30       91.78    178.13 o
   6  24   4       97.76      137.16    238.38 o
   8  24   4     2470.62     2208.59    277.45 o
  10  24   4      267.65      434.82    293.39 o
  12  24   4       48.76      124.99    309.53 o
  14  24   4     1290.21      793.37    551.28 o
  16  24   4      637.64      353.92    605.07 o
 -15  25   4       84.87      169.99    501.21 o
 -13  25   4       74.27      378.33    446.89 o
 -11  25   4        5.73     -277.67    392.76 o
  -9  25   4      218.16      299.09    340.40 o
  -7  25   4       77.56      257.98    339.91 o
  -5  25   4       24.87      -57.82    338.88 o
  -3  25   4       12.06      178.85    328.61 o
  -1  25   4        0.14        7.69    301.25 o
   1  25   4      130.53       49.64    274.61 o
   3  25   4     2979.86     2695.96    274.92 o
   5  25   4     1155.20     1301.95    263.20 o
   7  25   4     3597.06     3634.13    310.23 o
   9  25   4      807.53      681.06    248.23 o
  11  25   4        1.34       30.25    297.71 o
  13  25   4      191.45      -42.13    526.35 o
  15  25   4      485.09      339.39    604.66 o
 -14  26   4      705.60     1424.72    670.54 o
 -12  26   4     1377.99     1496.03    482.51 o
 -10  26   4     1893.95     2613.66    663.28 o
  -8  26   4      185.82       -5.72    371.37 o
  -6  26   4     4193.54     4615.01    420.11 o
  -4  26   4      137.94      505.13    354.02 o
  -2  26   4       26.30       14.67    324.84 o
   0  26   4     2020.36     1896.68    334.34 o
   2  26   4       64.62       44.24    294.71 o
   4  26   4     2031.12     2354.69    345.33 o
   6  26   4        1.04        3.41    236.05 o
   8  26   4      435.12      279.87    316.73 o
  10  26   4     1691.99     1913.24    375.51 o
  12  26   4      263.84      179.24    560.61 o
  14  26   4     1842.20     1645.95    626.93 o
 -13  27   4     2555.79     2583.25    693.69 o
 -11  27   4       40.19      198.87    530.81 o
  -9  27   4       55.47      306.00    392.86 o
  -7  27   4        2.30      -51.78    386.07 o
  -5  27   4      769.56      580.92    348.52 o
  -3  27   4      744.49      971.46    371.26 o
  -1  27   4      152.15      289.38    299.19 o
   1  27   4     1092.61     1122.71    332.17 o
   3  27   4       16.55      562.81    527.57 o
   5  27   4     2435.69     2483.29    568.65 o
   7  27   4      156.85      108.58    345.97 o
   9  27   4      135.18       75.20    352.99 o
  11  27   4      228.15      164.70    337.38 o
  13  27   4       48.82     -193.93    370.61 o
 -12  28   4        1.00        4.33    546.96 o
 -10  28   4       16.23      -69.25    535.52 o
  -8  28   4     1090.13      929.08    528.98 o
  -6  28   4     2183.86     2604.73    424.07 o
  -4  28   4       62.41      277.51    353.86 o
  -2  28   4       19.96       49.65    313.02 o
   0  28   4       77.73      410.08    547.29 o
   2  28   4      987.90      920.06    571.33 o
   4  28   4      134.94      189.32    532.51 o
   6  28   4      808.01      832.77    539.53 o
   8  28   4     2991.20     3000.90    416.54 o
  10  28   4      135.99      118.43    321.53 o
  12  28   4     1392.36      983.21    390.64 o
  14  28   4      866.25     1160.71    533.68 o
 -11  29   4       20.89      504.34    566.00 o
  -9  29   4       25.17      -59.63    493.22 o
  -7  29   4     1317.93     1646.23    577.80 o
  -5  29   4       43.76       74.79    433.78 o
  -3  29   4      155.30      483.94    352.82 o
  -1  29   4      119.77     -185.88    589.56 o
   1  29   4        6.37      -78.98    517.57 o
   3  29   4      163.98        2.03    531.03 o
   5  29   4      202.81      567.29    531.87 o
   7  29   4      106.75       -4.97    501.47 o
   9  29   4      541.37      477.48    306.52 o
  11  29   4     1040.55     1049.64    387.84 o
  -8  30   4        0.74     -449.02    486.07 o
  -6  30   4      216.69      156.77    519.13 o
  -4  30   4      574.88      771.52    474.10 o
  -7  31   4      325.95      195.90    468.91 o
   0   1   5    59051.65    58024.32    441.96 o
  -1   2   5     2987.43     2741.66    192.46 o
  -2   3   5    41965.92    43202.40    580.48 o
   0   3   5     3032.26     2750.46    124.56 o
   2   3   5    12347.91    11072.30    476.19 o
  -3   4   5    51599.31    50504.11   1473.72 o
  -1   4   5      720.40      674.55    104.75 o
   1   4   5    15113.04    14679.53    308.17 o
   3   4   5        0.40       44.06     50.59 o
  -4   5   5       17.16       36.08     90.74 o
  -2   5   5    19872.55    20952.94    505.48 o
   0   5   5      553.78      630.06     70.02 o
   2   5   5      841.95     1040.03     86.51 o
   4   5   5    44632.33    46984.13    734.07 o
  -5   6   5     7441.97     8301.76    812.15 o
  -3   6   5    22180.70    23398.41    312.91 o
  -1   6   5     2121.27     2171.48    102.36 o
   1   6   5     9401.06     9328.83    134.57 o
   3   6   5     7795.15     6901.53    328.89 o
   5   6   5    14426.66    16083.03    393.20 o
  -6   7   5     2085.88     1719.17    302.01 o
  -4   7   5     5702.74     6744.58    204.45 o
  -2   7   5     2312.58     2335.93     89.77 o
   0   7   5     4121.72     3523.11    151.74 o
   2   7   5    19721.51    19196.18    676.39 o
   4   7   5     6071.95     6319.11    175.90 o
   6   7   5      568.30      390.44    112.98 o
  -7   8   5    35427.57    35635.50   1205.84 o
  -5   8   5     5168.94     4724.40    254.01 o
  -3   8   5    14794.25    14278.31    373.12 o
  -1   8   5    60967.60    61133.33    438.46 o
   1   8   5    12795.65    13618.86    292.51 o
   3   8   5     1092.27     1073.38     98.55 o
   5   8   5     4298.60     3798.06    195.87 o
   7   8   5      107.63       73.30    261.74 o
  -8   9   5      635.11      491.48    224.44 o
  -6   9   5     6846.51     6894.35    306.83 o
  -4   9   5    65528.67    67237.43    648.90 o
  -2   9   5      647.56      613.96     84.41 o
   0   9   5    19071.01    18343.76    250.84 o
   2   9   5     3664.29     3873.98    109.72 o
   4   9   5      803.32      803.77    230.85 o
   6   9   5     3553.39     3581.37    152.00 o
   8   9   5     4389.98     4628.41    405.83 o
  -9  10   5       77.19      156.46    230.93 o
  -7  10   5       12.79       -8.41    216.59 o
  -5  10   5    25482.20    25222.39    480.89 o
  -3  10   5       78.95      102.80     60.35 o
  -1  10   5     5137.34     5038.85    121.94 o
   1  10   5      104.74       65.94     71.42 o
   3  10   5    15136.11    15259.63    214.22 o
   5  10   5     6743.65     5429.93    295.75 o
   7  10   5    19804.11    20252.74    618.87 o
   9  10   5      379.89      345.38    233.33 o
 -10  11   5      102.96       89.40    233.78 o
  -8  11   5      936.74      863.16    228.55 o
  -6  11   5     2552.51     2435.36    178.65 o
  -4  11   5    13786.11    13636.42    383.00 o
  -2  11   5    18512.46    19227.17    269.05 o
   0  11   5    31493.67    33102.98    257.20 o
   2  11   5     1270.70     1104.55     95.74 o
   4  11   5    21013.38    21118.93    879.02 o
   6  11   5     9285.62     8192.65    524.71 o
   8  11   5        2.00       88.51    321.79 o
  10  11   5    17291.02    17678.70    484.06 o
 -11  12   5     2292.79     2228.89    293.76 o
  -9  12   5      104.95      185.35    247.28 o
  -7  12   5       89.38      118.22     75.29 o
  -5  12   5     5479.51     6096.45    158.15 o
  -3  12   5     4730.20     5115.26    158.28 o
  -1  12   5    47754.86    49483.02    760.24 o
   1  12   5     3528.18     3636.43    114.29 o
   3  12   5      306.16      240.22    111.30 o
   5  12   5     3023.35     3177.28    143.07 o
   7  12   5    15030.62    13677.61    795.65 o
   9  12   5    27984.03    27785.33    581.03 o
  11  12   5     5699.18     4852.60    349.74 o
 -10  13   5     1125.38     1029.36    117.66 o
  -8  13   5     3119.35     2678.95    276.80 o
  -6  13   5     5593.35     4990.64    166.31 o
  -4  13   5     2892.36     2899.43    146.20 o
  -2  13   5    16384.30    16677.15    244.08 o
   0  13   5    19357.18    19812.57    223.81 o
   2  13   5      232.37      124.06    124.01 o
   4  13   5    17069.55    16781.87    276.48 o
   6  13   5      104.04       53.97     99.20 o
   8  13   5      415.32      537.57    243.30 o
  10  13   5     1005.69      722.77    108.63 o
  12  13   5     7302.55     6940.90    155.39 o
 -13  14   5     4463.11     4443.61    398.75 o
 -11  14   5     1371.33     1659.72    320.59 o
  -9  14   5     1950.34     1853.33    108.43 o
  -7  14   5       96.87       22.78     81.30 o
  -5  14   5     2761.09     2665.98    145.79 o
  -3  14   5    13856.28    13851.90    277.50 o
  -1  14   5    25407.25    25436.51    358.12 o
   1  14   5       39.22       13.98     98.86 o
   3  14   5     8705.57     8455.33    229.20 o
   5  14   5       84.72      194.97    128.96 o
   7  14   5     5295.99     5347.31    188.68 o
   9  14   5     9360.44     9418.31    211.45 o
  11  14   5     9580.87     9080.18    188.73 o
  13  14   5     3495.06     3509.84    369.85 o
 -14  15   5     8370.09     9297.79    496.49 o
 -12  15   5     1200.41     1271.92    334.46 o
 -10  15   5     3329.47     3287.49    359.49 o
  -8  15   5       53.89       81.60     93.19 o
  -6  15   5     2067.48     1961.45    176.01 o
  -4  15   5     8102.63     6784.29    481.78 o
  -2  15   5       39.00        2.97    118.13 o
   0  15   5    11842.43    10981.11    244.20 o
   2  15   5     5091.87     4996.47    220.11 o
   4  15   5    50169.07    49860.52    491.72 o
   6  15   5     2736.52     2990.91    427.52 o
   8  15   5      161.77      231.35    116.40 o
  10  15   5      991.12     1056.08    121.04 o
  12  15   5     3111.54     3150.13    378.61 o
  14  15   5      144.01      -93.09    335.61 o
 -15  16   5      509.20      691.18    353.85 o
 -13  16   5     2380.63     1945.26    352.60 o
 -11  16   5    17028.56    16017.65    566.98 o
  -9  16   5    10158.55    10788.77    470.70 o
  -7  16   5      858.12      589.64    287.15 o
  -5  16   5      241.06      229.20     85.90 o
  -3  16   5      133.35       78.94    125.21 o
  -1  16   5    12279.14    11770.90    350.77 o
   1  16   5      433.71      365.10    147.16 o
   3  16   5    12517.34    12339.85    288.52 o
   5  16   5        1.02      127.83    143.59 o
   7  16   5    17450.77    17438.27    583.20 o
   9  16   5    14187.62    13538.98    294.99 o
  11  16   5       12.26        2.61    406.15 o
  13  16   5      722.91      746.18    321.75 o
  15  16   5      156.52      -51.09    342.40 o
 -16  17   5       20.63      -73.86    331.10 o
 -14  17   5     1555.34     1728.52    379.30 o
 -12  17   5        6.34     -113.59    322.54 o
 -10  17   5       23.01       73.41    332.94 o
  -8  17   5     4981.52     5403.26    379.97 o
  -6  17   5     1190.06     1085.81    294.21 o
  -4  17   5    32919.89    34160.84    656.60 o
  -2  17   5    21737.09    21744.49    844.73 o
   0  17   5     2780.32     2595.61    177.41 o
   2  17   5     3078.98     2994.45    199.53 o
   4  17   5     6440.07     6413.32    244.63 o
   6  17   5     7801.36     7926.62    250.13 o
   8  17   5     5596.83     5362.25    228.99 o
  10  17   5     4350.35     4208.47    485.99 o
  12  17   5     2234.30     2123.69    350.98 o
  14  17   5      244.02       84.12    318.19 o
  16  17   5      386.67      -72.16    344.41 o
 -17  18   5     1590.69     1738.14    385.21 o
 -15  18   5     8244.84     7686.09    867.86 o
 -13  18   5      842.23      370.55    354.90 o
 -11  18   5      640.08      602.16    313.98 o
  -9  18   5       11.91       20.72    302.35 o
  -7  18   5     2781.95     2915.96    340.51 o
  -5  18   5      730.06      589.95    271.86 o
  -3  18   5      687.19      839.21    261.62 o
  -1  18   5      868.23     1014.61    205.40 o
   1  18   5      111.00      184.72    147.50 o
   3  18   5      121.62       53.83    157.98 o
   5  18   5      361.53      336.69    162.37 o
   7  18   5     6695.33     7228.87    250.42 o
   9  18   5      804.49      519.94    387.52 o
  11  18   5      998.33     1035.85    463.93 o
  13  18   5      540.90      444.21    380.01 o
  15  18   5     2020.81     1673.92    367.80 o
  17  18   5       87.68      111.62    374.49 o
 -18  19   5     1788.58     1865.88    428.69 o
 -16  19   5     1787.65     2152.41    434.49 o
 -14  19   5      530.47      267.65    349.73 o
 -12  19   5      571.96      869.11    380.80 o
 -10  19   5      529.75      692.45    319.87 o
  -8  19   5     1706.21     1887.80    338.43 o
  -6  19   5     1322.06     1222.12    312.21 o
  -4  19   5    10386.54    10414.07    447.49 o
  -2  19   5     1691.81     1549.47    248.42 o
   0  19   5     3258.90     3176.12    201.92 o
   2  19   5       19.87       35.12    161.36 o
   4  19   5     3606.38     3335.47    218.65 o
   6  19   5    16907.87    16851.10    358.68 o
   8  19   5     2057.51     1593.08    314.81 o
  10  19   5     5144.04     5978.94    570.85 o
  12  19   5     4172.64     3874.78    520.58 o
  14  19   5      331.30      183.93    363.31 o
  16  19   5     1685.20     1381.05    400.47 o
  18  19   5      651.69      566.98    429.66 o
 -19  20   5      358.32      466.69    403.07 o
 -17  20   5     1101.95      935.04    394.51 o
 -15  20   5      448.74      728.96    412.13 o
 -13  20   5       27.97      -22.03    323.80 o
 -11  20   5      750.76      764.58    375.86 o
  -9  20   5     2927.18     2537.14    359.41 o
  -7  20   5     2299.44     2014.60    352.54 o
  -5  20   5       51.08      -10.03    283.86 o
  -3  20   5     2230.88     1857.80    372.71 o
  -1  20   5     8792.19     8971.58    344.76 o
   1  20   5     4861.59     4985.56    226.28 o
   3  20   5      502.19      431.39    172.10 o
   5  20   5     4597.20     3968.12    231.91 o
   7  20   5     1867.15     1515.58    306.51 o
   9  20   5      614.30      632.76    271.79 o
  11  20   5     1082.76      937.34    490.94 o
  13  20   5       96.01      -75.54    471.81 o
  15  20   5     2221.63     2359.18    403.49 o
  17  20   5     1859.47     2085.64    422.12 o
  19  20   5     3031.49     3229.31    488.76 o
 -18  21   5      296.49      397.48    403.98 o
 -16  21   5      750.07     1056.11    415.08 o
 -14  21   5      178.76      234.27    397.41 o
 -12  21   5      401.85      625.98    358.39 o
 -10  21   5      431.42      513.83    342.28 o
  -8  21   5     5316.87     5004.40    420.02 o
  -6  21   5      693.61      713.64    308.24 o
  -4  21   5      303.18      393.98    280.72 o
  -2  21   5       59.92      103.84    246.67 o
   0  21   5       15.38      -95.03    211.04 o
   2  21   5     3227.27     3659.64    219.15 o
   4  21   5      503.69      616.31    163.99 o
   6  21   5      113.18       -7.54    253.78 o
   8  21   5     1408.83     1568.29    312.69 o
  10  21   5      238.68      130.68    269.38 o
  12  21   5      732.67      725.62    438.87 o
  14  21   5     2730.48     2653.60    514.41 o
  16  21   5        7.17       43.44    414.78 o
  18  21   5       72.36       36.60    381.62 o
 -17  22   5        1.35      -55.78    384.58 o
 -15  22   5      162.82      711.15    417.55 o
 -13  22   5      259.54       33.15    361.59 o
 -11  22   5      215.50      300.22    377.18 o
  -9  22   5     1465.83     1474.15    345.31 o
  -7  22   5     4449.38     4316.94    404.39 o
  -5  22   5       20.27      -71.00    296.11 o
  -3  22   5     1178.56     1307.11    305.81 o
  -1  22   5       66.40      -30.77    245.90 o
   1  22   5      697.07      851.15    206.09 o
   3  22   5       28.35       23.68    167.49 o
   5  22   5     2750.26     2721.19    280.51 o
   7  22   5      908.94      808.96    294.72 o
   9  22   5      902.32      933.83    283.44 o
  11  22   5      431.91      207.11    288.20 o
  13  22   5      125.65      127.18    466.21 o
  15  22   5     2996.25     3166.07    632.62 o
  17  22   5      880.28      898.30    416.10 o
 -18  23   5        1.51      106.40    617.10 o
 -16  23   5       23.92       51.02    403.43 o
 -14  23   5     1250.46     1607.06    446.30 o
 -12  23   5     2981.68     3084.10    435.94 o
 -10  23   5      177.80      302.69    337.42 o
  -8  23   5      558.51      582.82    354.75 o
  -6  23   5       46.10      -45.70    311.08 o
  -4  23   5     6630.12     7080.98    441.60 o
  -2  23   5      492.24      381.59    283.18 o
   0  23   5     5857.23     5995.93    315.03 o
   2  23   5      870.65      810.74    214.80 o
   4  23   5      440.09      499.34    237.47 o
   6  23   5      405.47      532.16    242.36 o
   8  23   5      885.87     1139.85    306.99 o
  10  23   5     1255.01     1270.43    307.77 o
  12  23   5     4770.32     4550.83    944.51 o
  14  23   5       75.30     -125.97    538.06 o
  16  23   5        0.09      229.84    478.15 o
  18  23   5       25.04     -296.40    528.62 o
 -17  24   5      133.14      -62.86    624.00 o
 -15  24   5      588.31      522.47    415.15 o
 -13  24   5       27.18      235.18    435.23 o
 -11  24   5      681.02      613.19    390.78 o
  -9  24   5     3476.28     3731.50    474.71 o
  -7  24   5     1725.70     2086.92    382.95 o
  -5  24   5      682.24      842.03    349.88 o
  -3  24   5      145.52      372.75    308.41 o
  -1  24   5      233.67      127.13    287.82 o
   1  24   5       56.99      132.53    218.69 o
   3  24   5       49.00       38.55    292.77 o
   5  24   5     6178.03     6535.13    343.58 o
   7  24   5     2080.11     1928.26    289.04 o
   9  24   5       60.01       59.91    310.02 o
  11  24   5       14.99        2.25    315.25 o
  13  24   5       34.78     -254.04    328.62 o
  15  24   5      233.04      138.82    526.40 o
  17  24   5     1470.38     2251.42    694.00 o
 -16  25   5       14.48      261.53    562.10 o
 -14  25   5      724.69      367.09    611.16 o
 -12  25   5       62.72      265.17    369.78 o
 -10  25   5       28.12      444.47    371.68 o
  -8  25   5     6385.70     6878.72    544.95 o
  -6  25   5     2992.68     3068.41    406.68 o
  -4  25   5     1639.94     1786.82    372.78 o
  -2  25   5      227.10      235.26    298.04 o
   0  25   5      388.38      315.43    272.12 o
   2  25   5      341.26      560.60    329.22 o
   4  25   5        2.42       98.87    243.20 o
   6  25   5      975.71     1067.10    258.82 o
   8  25   5      532.95      420.17    262.35 o
  10  25   5      250.46      157.90    323.31 o
  12  25   5      201.34      -70.89    334.76 o
  14  25   5       66.38       59.83    338.17 o
  16  25   5       83.62      108.08    531.76 o
 -13  26   5       80.35     -181.87    552.46 o
 -11  26   5      106.43      288.36    400.27 o
  -9  26   5       85.37      139.01    430.43 o
  -7  26   5      829.76     1154.53    369.28 o
  -5  26   5     3816.91     3861.19    431.63 o
  -3  26   5     2137.07     2372.51    377.97 o
  -1  26   5       12.18     -126.84    293.89 o
   1  26   5      349.42      406.69    530.96 o
   3  26   5      109.13       52.95    331.97 o
   5  26   5      187.57       88.90    241.08 o
   7  26   5      176.96      139.14    255.29 o
   9  26   5     1500.70     1322.78    287.12 o
  11  26   5      133.59      171.98    320.10 o
  13  26   5       79.26     -109.33    527.41 o
 -12  27   5      232.80      -51.21    502.36 o
 -10  27   5       78.86     -150.58    547.29 o
  -8  27   5     5706.61     6691.47    529.05 o
  -6  27   5     2583.45     2716.61    399.41 o
  -4  27   5      323.74      698.68    452.00 o
  -2  27   5      190.59      235.87    484.55 o
   0  27   5      113.46      161.16    555.27 o
   2  27   5        1.99     -187.62    535.33 o
   4  27   5     1839.53     2175.85    361.34 o
   6  27   5     1612.74     1314.80    348.60 o
   8  27   5     3547.39     3257.67    607.42 o
  10  27   5      107.12       28.21    341.57 o
  12  27   5        3.94       13.24    358.17 o
 -11  28   5      317.57      768.84    505.42 o
  -9  28   5      144.58     -248.30    551.52 o
  -7  28   5      245.16      328.42    517.98 o
  -5  28   5        0.06     -110.65    354.65 o
  -3  28   5        1.46      -12.96    446.21 o
  -1  28   5       10.44     -244.27    557.94 o
   1  28   5     5129.98     4945.36    708.95 o
   3  28   5     2050.14     2058.78    591.89 o
   5  28   5        9.90      151.48    506.51 o
   7  28   5      281.73      -85.77    533.39 o
   9  28   5      161.36       29.90    322.99 o
  11  28   5       10.00     -351.74    505.40 o
 -10  29   5      943.37      931.39    531.93 o
  -8  29   5      223.22      -39.84    506.95 o
  -6  29   5      294.00      121.91    498.00 o
   2  29   5      641.48      216.10    548.78 o
   4  29   5      265.91      286.76    539.92 o
  -9  30   5        4.83      -75.32    484.64 o
   1   1   6      217.08      196.24    115.81 o
   0   2   6       53.82       70.12    127.24 o
   2   2   6    30809.53    31896.63    789.47 o
  -1   3   6    11041.16    10562.78    571.18 o
   1   3   6    19019.04    19273.96    346.91 o
   3   3   6    21621.50    23592.70    622.63 o
  -2   4   6     4695.83     5474.83    170.27 o
   0   4   6    63508.04    64422.39    641.93 o
   2   4   6       11.40       53.04    143.47 o
   4   4   6        1.43       36.66    138.57 o
  -3   5   6    29743.54    28500.91    838.78 o
  -1   5   6    10991.85    10460.04    557.04 o
   1   5   6    11627.57    12604.63    181.52 o
   3   5   6     5956.34     5870.81    140.31 o
   5   5   6     7662.71     6840.91    229.20 o
  -4   6   6    90472.40    90006.04   1907.61 o
  -2   6   6     4015.49     4582.21    196.44 o
   0   6   6     1501.37     1466.91     87.86 o
   2   6   6    59078.01    58369.54    433.82 o
   4   6   6     3171.78     3285.85    287.28 o
   6   6   6     8317.81     9664.33    447.76 o
  -5   7   6     2343.90     2412.45    239.93 o
  -3   7   6     1916.26     2315.30    150.87 o
  -1   7   6     4138.64     4426.01    245.25 o
   1   7   6    19703.78    19501.37    200.20 o
   3   7   6      785.39      955.90     76.59 o
   5   7   6    12599.36    13015.71    276.99 o
   7   7   6     2129.00     2189.95    199.60 o
  -6   8   6    16843.13    17459.18    506.60 o
  -4   8   6        2.91        2.68    227.54 o
  -2   8   6      631.86      598.40    114.28 o
   0   8   6    14255.29    13887.92    209.42 o
   2   8   6     5374.63     5517.06    143.08 o
   4   8   6    18108.88    18037.02    498.65 o
   6   8   6     1108.91     1086.51    135.81 o
   8   8   6     7156.37     7693.74    377.01 o
  -7   9   6     3327.68     3706.70    230.73 o
  -5   9   6      418.74      215.29    307.01 o
  -3   9   6     1706.70     1430.26    141.48 o
  -1   9   6     2368.17     2461.75    100.63 o
   1   9   6    43708.88    44859.36    535.21 o
   3   9   6    25527.33    27586.25    986.41 o
   5   9   6       10.52       49.04    233.67 o
   7   9   6     9826.54    10732.95    282.62 o
   9   9   6       13.36       50.83    159.90 o
  -8  10   6     7286.91     6468.51    479.93 o
  -6  10   6     6051.04     6183.49    441.87 o
  -4  10   6     3569.87     3567.48    212.93 o
  -2  10   6       67.91       33.30     87.44 o
   0  10   6     2658.93     2904.16    135.77 o
   2  10   6       12.02       -2.19     87.35 o
   4  10   6     4998.50     5704.26    335.60 o
   6  10   6     4795.01     4650.98    171.24 o
   8  10   6    35018.28    34929.84    455.28 o
  10  10   6       27.10       46.73    353.21 o
  -9  11   6      287.04      289.94    239.32 o
  -7  11   6      525.25      661.83    261.05 o
  -5  11   6    10133.52    10132.12    352.82 o
  -3  11   6        3.77       45.76     82.42 o
  -1  11   6      618.20      494.19    146.40 o
   1  11   6      775.97      781.56     87.93 o
   3  11   6      255.77      230.67    179.97 o
   5  11   6     3439.49     3201.51    328.55 o
   7  11   6      107.88      134.30    102.94 o
   9  11   6    21434.49    21950.74    633.44 o
  11  11   6     2378.54     2400.67    408.59 o
 -10  12   6     7817.72     7972.00    402.67 o
  -8  12   6    24325.11    25276.71    561.03 o
  -6  12   6     1538.12     1539.56    249.60 o
  -4  12   6     1387.81     1643.39    207.60 o
  -2  12   6    20442.91    20575.54    378.95 o
   0  12   6     3665.30     3221.12    128.58 o
   2  12   6     4145.78     4291.93    209.24 o
   4  12   6     7107.76     7392.15    315.23 o
   6  12   6    35428.48    34057.48    791.11 o
   8  12   6    32315.01    32745.78    830.88 o
  10  12   6     2515.52     2437.27    433.70 o
  12  12   6    14912.33    15117.78   1190.39 o
 -11  13   6      265.64      167.61    298.77 o
  -9  13   6      853.55     1270.07    291.13 o
  -7  13   6     2366.85     2166.31    277.56 o
  -5  13   6     2228.80     2534.13    265.57 o
  -3  13   6     4593.47     4235.01    180.82 o
  -1  13   6     7152.41     6113.34    451.34 o
   1  13   6     1064.60     1064.56    105.19 o
   3  13   6      158.74      320.61    115.01 o
   5  13   6    30988.23    31905.91    866.77 o
   7  13   6    12695.84    12431.61    562.33 o
   9  13   6     2255.57     2003.67    413.97 o
  11  13   6      123.18      174.71    379.34 o
  13  13   6      228.97       38.08    322.69 o
 -12  14   6    13155.83    14074.85    910.16 o
 -10  14   6    21720.62    21392.44    593.77 o
  -8  14   6    15500.29    14754.94    488.98 o
  -6  14   6      165.64       76.65     63.60 o
  -4  14   6     2220.21     2051.49    225.10 o
  -2  14   6     5973.04     5869.24    153.05 o
   0  14   6     1587.78     1544.69    121.63 o
   2  14   6      943.54      756.00    142.39 o
   4  14   6    20064.55    20527.38    329.63 o
   6  14   6      610.80      645.83     96.88 o
   8  14   6      976.74     1212.61    365.30 o
  10  14   6       14.95      125.01    364.76 o
  12  14   6      249.21       76.88    422.09 o
  14  14   6      153.34      154.09    296.69 o
 -13  15   6       56.05      213.82    291.18 o
 -11  15   6        7.89       45.78    311.03 o
  -9  15   6     2852.20     3034.19    332.18 o
  -7  15   6     4830.62     4943.21    349.38 o
  -5  15   6     3853.26     3981.48    162.00 o
  -3  15   6    16343.99    16130.36    273.31 o
  -1  15   6     4574.36     4664.62    151.84 o
   1  15   6     7920.62     7974.29    259.01 o
   3  15   6     6929.29     6585.07    221.05 o
   5  15   6      865.40      939.31    131.18 o
   7  15   6      547.48      494.69     95.76 o
   9  15   6    11786.19    11736.24    615.49 o
  11  15   6        3.77      112.55    393.04 o
  13  15   6     6857.42     6834.37    575.12 o
  15  15   6       97.67     -113.88    320.62 o
 -14  16   6     1305.81      960.00    351.97 o
 -12  16   6     1629.77     2127.30    365.06 o
 -10  16   6     2044.47     2739.10    346.78 o
  -8  16   6     2912.86     2840.30    341.73 o
  -6  16   6     3594.56     3999.63    333.46 o
  -4  16   6    24748.29    25488.76    574.68 o
  -2  16   6     5946.01     6093.44    199.14 o
   0  16   6     1910.33     2071.08    171.76 o
   2  16   6     9440.04     9191.53    263.08 o
   4  16   6    13533.30    13885.04    291.31 o
   6  16   6       16.49       -3.64    110.71 o
   8  16   6      292.14      479.52    365.86 o
  10  16   6     2632.67     2635.35    443.02 o
  12  16   6      388.42      322.29    430.70 o
  14  16   6      145.48      436.83    417.15 o
  16  16   6      666.53      664.82    366.05 o
 -15  17   6      293.99      272.75    349.85 o
 -13  17   6      201.13      204.58    319.53 o
 -11  17   6     3333.91     3425.11    377.75 o
  -9  17   6     7063.17     7489.52    441.97 o
  -7  17   6       17.72      122.35    283.26 o
  -5  17   6     3454.78     3183.80    323.63 o
  -3  17   6     7947.53     8543.57    326.53 o
  -1  17   6     6542.67     6596.29    220.71 o
   1  17   6     3961.94     3535.92    208.08 o
   3  17   6      934.89      837.26    162.03 o
   5  17   6     1734.81     1733.97    182.31 o
   7  17   6     2099.45     1750.82    301.24 o
   9  17   6     1303.95     1075.23    384.29 o
  11  17   6      618.53      584.66    392.80 o
  13  17   6      465.28      769.19    457.85 o
  15  17   6     3671.29     3840.82    417.37 o
  17  17   6     1193.56      860.94    462.03 o
 -16  18   6       86.18      260.72    343.13 o
 -14  18   6      573.58      521.50    354.03 o
 -12  18   6     3691.39     4384.81    431.53 o
 -10  18   6     6986.45     8240.59    474.20 o
  -8  18   6     1680.74     1762.43    330.61 o
  -6  18   6     1233.21      954.05    297.86 o
  -4  18   6      632.71      415.19    270.30 o
  -2  18   6     2109.07     2404.06    250.16 o
   0  18   6     3653.07     3048.57    189.41 o
   2  18   6     1019.17      914.99    169.61 o
   4  18   6     7948.35     8129.72    265.53 o
   6  18   6     1872.26     1672.29    308.46 o
   8  18   6    10788.16    11096.98    458.72 o
  10  18   6      916.38      765.22    411.23 o
  12  18   6      625.42      586.58    455.33 o
  14  18   6     1600.92     1998.60    503.68 o
  16  18   6      724.63      387.96    364.19 o
  18  18   6     1218.23     1514.10    414.71 o
 -17  19   6        2.79      -42.00    400.40 o
 -15  19   6      340.92      503.02    365.27 o
 -13  19   6       71.50      282.34    333.78 o
 -11  19   6      714.51     1064.79    349.79 o
  -9  19   6     2062.87     1982.93    497.84 o
  -7  19   6     4649.11     4566.59    363.13 o
  -5  19   6     3300.39     3856.94    595.76 o
  -3  19   6     1797.28     2204.92    305.91 o
  -1  19   6     9154.73     8937.99    338.46 o
   1  19   6      670.37      513.46    158.83 o
   3  19   6     1641.29     2010.22    195.36 o
   5  19   6    22285.36    22762.65    941.06 o
   7  19   6     2031.03     1804.21    305.86 o
   9  19   6     1145.43     1074.69    307.17 o
  11  19   6      203.60      428.99    424.38 o
  13  19   6     1158.09     1059.21    491.51 o
  15  19   6      172.67      136.09    422.49 o
  17  19   6     3387.25     2961.05    598.31 o
  19  19   6       79.03     -113.25    431.99 o
 -18  20   6      702.45      368.16    431.38 o
 -16  20   6     1375.68     1616.40    423.55 o
 -14  20   6     2994.19     2464.64    441.82 o
 -12  20   6     4043.52     4345.70    431.74 o
 -10  20   6     2548.25     2260.95    382.85 o
  -8  20   6        1.06      -65.15    288.07 o
  -6  20   6      522.62      570.95    290.73 o
  -4  20   6     2679.10     2944.95    333.08 o
  -2  20   6      172.02      219.66    225.69 o
   0  20   6     7121.47     7682.19    322.42 o
   2  20   6     5826.12     6730.18    244.73 o
   4  20   6      159.33       74.77    257.06 o
   6  20   6       54.27       92.79    254.33 o
   8  20   6      435.82      251.92    277.93 o
  10  20   6     2132.09     2307.70    329.37 o
  12  20   6      795.31      652.62    433.60 o
  14  20   6        0.38       51.51    420.13 o
  16  20   6     1039.88     1207.51    491.93 o
  18  20   6       13.63      -18.62    513.71 o
  20  20   6      127.41      -56.98    422.40 o
 -19  21   6      171.85      275.40    604.23 o
 -17  21   6      260.94      -39.78    407.57 o
 -15  21   6      502.49      329.04    353.66 o
 -13  21   6      337.31      172.57    367.32 o
 -11  21   6       61.15       75.60    354.81 o
  -9  21   6        0.24      116.13    314.63 o
  -7  21   6     1095.75     1312.85    337.88 o
  -5  21   6       59.27       75.45    275.19 o
  -3  21   6      993.68     1142.03    291.89 o
  -1  21   6      553.41      608.58    222.98 o
   1  21   6     2785.49     2500.84    194.30 o
   3  21   6     1525.44     1396.13    235.24 o
   5  21   6      606.01      995.30    267.64 o
   7  21   6       19.77      150.11    289.54 o
   9  21   6      321.69      384.14    285.72 o
  11  21   6      304.44      185.86    317.00 o
  13  21   6      365.59      223.04    462.59 o
  15  21   6      846.67      553.89    497.88 o
  17  21   6      222.52      600.84    561.72 o
  19  21   6     2049.55     1843.93    550.34 o
 -18  22   6      207.64      564.01    641.78 o
 -16  22   6      197.75      173.28    505.05 o
 -14  22   6     2905.36     3204.03    459.83 o
 -12  22   6       26.97     -233.46    353.88 o
 -10  22   6      224.41       55.35    340.27 o
  -8  22   6     1020.18     1150.19    339.96 o
  -6  22   6      121.99      204.31    288.38 o
  -4  22   6     1134.62      761.18    289.70 o
  -2  22   6      597.74      687.40    287.35 o
   0  22   6      308.28      169.61    212.54 o
   2  22   6      644.67      548.31    219.96 o
   4  22   6     2480.58     2680.33    255.08 o
   6  22   6        1.28     -205.60    270.41 o
   8  22   6     9859.14    10164.33    472.82 o
  10  22   6        0.44      -85.38    281.20 o
  12  22   6      381.46      300.03    343.30 o
  14  22   6       31.11      441.00    499.32 o
  16  22   6     1477.92     1436.75    603.99 o
  18  22   6      399.39      441.97    612.03 o
 -17  23   6       35.10      151.62    594.96 o
 -15  23   6      638.29      575.71    398.26 o
 -13  23   6      163.69       -9.02    389.24 o
 -11  23   6      877.80      666.65    404.71 o
  -9  23   6      428.87      440.95    360.35 o
  -7  23   6      754.91     1072.08    336.53 o
  -5  23   6       32.99      -21.25    296.52 o
  -3  23   6      160.95      191.88    287.89 o
  -1  23   6     2375.07     1524.91    291.82 o
   1  23   6     1797.14     1608.47    330.51 o
   3  23   6      758.08      935.54    241.06 o
   5  23   6     7623.16     7816.70    578.62 o
   7  23   6      819.90      670.85    293.86 o
   9  23   6      355.78      282.09    308.13 o
  11  23   6     2004.07     2371.79    352.31 o
  13  23   6     3309.97     3654.65    394.78 o
  15  23   6       21.31     -132.61    532.57 o
  17  23   6      210.42      192.70    474.39 o
 -16  24   6      642.30      913.16    628.16 o
 -14  24   6     1275.66      710.03    623.04 o
 -12  24   6     2657.42     2501.93    436.23 o
 -10  24   6       16.44      -93.96    377.26 o
  -8  24   6      784.14      487.36    379.74 o
  -6  24   6      956.80     1097.61    343.07 o
  -4  24   6       59.21        8.93    290.11 o
  -2  24   6      158.22      232.42    283.10 o
   0  24   6     7665.96     8171.58    514.77 o
   2  24   6      642.41      698.02    334.98 o
   4  24   6     7343.64     7310.19    476.84 o
   6  24   6     1103.22     1364.99    261.48 o
   8  24   6     2125.97     1645.57    349.07 o
  10  24   6     2227.46     2258.57    362.05 o
  12  24   6      348.75      105.75    340.79 o
  14  24   6      329.65      478.67    343.20 o
  16  24   6      134.09      288.75    548.36 o
 -15  25   6      771.50      586.04    573.92 o
 -13  25   6       49.93     -123.14    572.31 o
 -11  25   6     1082.34      828.71    407.66 o
  -9  25   6     1234.34     1461.22    417.01 o
  -7  25   6      598.40      902.32    365.04 o
  -5  25   6      607.53      602.40    317.46 o
  -3  25   6     1361.66     1729.65    406.84 o
  -1  25   6     2578.62     1877.08    628.04 o
   1  25   6        9.05     -215.59    331.68 o
   3  25   6        1.67      173.43    342.00 o
   5  25   6       56.31      148.58    331.59 o
   7  25   6     1756.02     1408.68    284.51 o
   9  25   6       67.07       47.31    328.31 o
  11  25   6       99.39      371.41    310.54 o
  13  25   6        0.43      -92.58    339.47 o
  15  25   6      393.48      192.19    348.80 o
 -14  26   6      837.34      499.94    571.97 o
 -12  26   6        0.23     -279.71    465.02 o
 -10  26   6     1035.45     1138.28    511.54 o
  -8  26   6      269.92      102.67    366.88 o
  -6  26   6       25.68        8.52    345.52 o
  -4  26   6     1826.34     1628.69    373.19 o
  -2  26   6      350.73     -161.65    587.56 o
   0  26   6     6799.00     5958.92    630.63 o
   2  26   6       13.48      -21.20    330.13 o
   4  26   6       11.95      188.40    354.29 o
   6  26   6        9.91      124.31    349.66 o
   8  26   6       42.69        7.00    274.11 o
  10  26   6      412.90      690.94    328.95 o
  12  26   6      276.97      399.14    358.84 o
  14  26   6     2934.86     2718.57    418.61 o
 -13  27   6        8.71       22.21    521.43 o
 -11  27   6      285.41      -37.86    486.70 o
  -9  27   6       42.60       57.47    468.07 o
  -7  27   6       45.22      208.56    437.45 o
  -5  27   6      472.89      692.55    501.42 o
  -3  27   6      308.61      732.57    597.72 o
  -1  27   6     1125.23     1065.08    458.11 o
   1  27   6       21.91      140.61    550.18 o
   3  27   6       59.10      237.62    358.50 o
   5  27   6      877.61      775.59    358.88 o
   7  27   6     1285.47     1476.75    371.17 o
   9  27   6      559.98      202.74    344.12 o
  11  27   6        8.53     -128.19    458.87 o
  13  27   6      390.95      568.09    542.50 o
 -12  28   6      298.96      318.91    495.07 o
 -10  28   6      108.73      272.67    481.52 o
  -8  28   6      242.50      372.85    460.49 o
   2  28   6      157.10      439.46    577.11 o
   4  28   6      246.75      371.67    436.54 o
   0   1   7    17956.73    15842.74    461.21 o
  -1   2   7    54426.45    53827.13    594.49 o
   1   2   7      774.67      406.29    149.85 o
  -2   3   7    18586.64    18365.51   1289.87 o
   0   3   7     5681.18     5335.33    314.98 o
   2   3   7     7857.74     8318.15    668.56 o
  -3   4   7     6680.10     6025.34    452.70 o
  -1   4   7      482.65      333.68    109.60 o
   1   4   7     9819.35    10249.89    297.23 o
   3   4   7    12265.65    12594.28    552.10 o
  -4   5   7     6085.89     5426.95    407.51 o
  -2   5   7     8061.74     7656.96    393.13 o
   0   5   7        0.97       -1.11     81.04 o
   2   5   7    15079.36    14810.28    359.49 o
   4   5   7    66053.82    61730.57   1220.26 o
  -5   6   7    18848.52    19769.05    381.81 o
  -3   6   7       58.25       68.68     84.72 o
  -1   6   7     9359.83     8946.19    239.42 o
   1   6   7     2334.35     2227.83    107.30 o
   3   6   7    24218.75    23612.59   1222.84 o
   5   6   7      496.82      500.32    263.38 o
  -6   7   7     9454.92    10332.67    298.41 o
  -4   7   7    50687.88    48235.27    793.77 o
  -2   7   7     3919.14     3415.92    125.85 o
   0   7   7    28395.63    29333.17    632.27 o
   2   7   7     2202.10     2073.88    143.84 o
   4   7   7      935.90      878.06     56.42 o
   6   7   7      229.14      252.20    138.46 o
  -7   8   7     5414.58     5913.07    250.29 o
  -5   8   7    15428.65    15041.21    574.39 o
  -1   8   7     1203.15     1173.12    196.04 o
   1   8   7    10979.13    10963.44    171.15 o
   3   8   7     5014.40     4864.65    128.48 o
   5   8   7    40633.49    39879.20    770.30 o
   7   8   7      732.84      561.01    152.06 o
  -8   9   7    18087.47    18096.26    658.20 o
  -6   9   7    14341.30    14799.72    600.81 o
  -4   9   7     6691.12     6517.91    377.28 o
  -2   9   7      508.91      383.09     94.63 o
   0   9   7        1.86       29.34     75.08 o
   2   9   7     5624.23     5773.22    272.00 o
   4   9   7     4691.25     3961.99    313.53 o
   6   9   7    16948.78    17056.90    560.81 o
   8   9   7      347.60      205.45    153.39 o
  -9  10   7    12306.48    13852.45    604.87 o
  -7  10   7    16906.44    16625.10    642.67 o
  -5  10   7      332.07      568.25    345.01 o
  -3  10   7       38.24       -3.70     71.17 o
  -1  10   7     3632.95     3457.56    147.18 o
   1  10   7      393.40      452.40    104.81 o
   3  10   7    22504.77    22060.72    817.79 o
   5  10   7      297.79      264.31    259.48 o
   7  10   7       28.43        3.80    138.59 o
   9  10   7     2496.52     2146.84    384.70 o
 -10  11   7       87.57     -278.93    373.81 o
  -8  11   7      307.11      491.97    341.35 o
  -6  11   7     2203.07     2985.05    402.43 o
  -4  11   7     1251.02     1054.51    257.54 o
  -2  11   7      900.95      854.68    123.31 o
   0  11   7     7926.80     8061.66    197.10 o
   2  11   7     5124.29     5187.45    161.48 o
   4  11   7     4257.50     3788.61    274.76 o
   6  11   7     3000.35     2968.45    356.79 o
   8  11   7     2103.80     2166.36    365.00 o
  10  11   7    12278.95    12546.51    598.66 o
 -11  12   7    10904.93     9946.11    624.02 o
  -9  12   7     2686.62     2835.64    445.37 o
  -7  12   7    15367.13    15587.31    679.85 o
  -5  12   7      901.25     1193.30    402.69 o
  -3  12   7     6281.85     6163.83    169.07 o
  -1  12   7      112.91       96.50    142.13 o
   1  12   7    31770.39    32100.77    594.54 o
   3  12   7     4534.40     4591.89    271.41 o
   5  12   7      125.04      -32.24    221.84 o
   7  12   7     4902.05     4432.41    408.21 o
   9  12   7      403.51      418.88    335.68 o
  11  12   7     5660.92     4909.90    472.80 o
 -12  13   7     5807.74     6085.29    573.63 o
 -10  13   7      789.67      765.36    443.13 o
  -8  13   7      123.61      491.55    416.90 o
  -6  13   7      153.98      489.76    408.84 o
  -4  13   7    11023.21    11699.46    339.86 o
  -2  13   7      590.04      575.66    133.20 o
   0  13   7    16008.46    15501.97    912.15 o
   2  13   7      981.34      954.96    199.49 o
   4  13   7     1111.77      989.98    237.70 o
   6  13   7       38.20        0.30    289.47 o
   8  13   7     2407.47     2517.26    399.94 o
  10  13   7     2746.62     2982.90    431.84 o
  12  13   7     6526.13     5653.44    523.33 o
 -13  14   7       70.44      349.27    449.19 o
 -11  14   7     1385.43     1117.21    444.98 o
  -9  14   7    13890.80    13908.41    492.92 o
  -7  14   7     3785.73     4229.11    335.11 o
  -5  14   7    10559.56    10254.86    406.59 o
  -3  14   7      660.12      508.96    200.38 o
  -1  14   7     8701.95     8992.31    236.17 o
   1  14   7     8621.46     8679.99    236.23 o
   3  14   7      945.27      884.33    221.89 o
   5  14   7     3853.72     3271.96    277.24 o
   7  14   7     6320.87     6394.25    455.23 o
   9  14   7      218.99      237.64    351.51 o
  11  14   7      593.09      621.34    413.77 o
  13  14   7      512.92      999.42    458.25 o
 -14  15   7     4178.66     4574.68    545.33 o
 -12  15   7      452.12      551.57    466.77 o
 -10  15   7     1280.60     1271.59    314.16 o
  -8  15   7     6882.96     7167.40    407.05 o
  -6  15   7      238.85      345.51    259.49 o
  -4  15   7    18130.22    17306.60    485.24 o
  -2  15   7      186.05      180.25    124.56 o
   0  15   7       48.48      -22.59    132.30 o
   2  15   7    13395.25    14154.79    335.18 o
   4  15   7      809.59      691.92    229.16 o
   6  15   7      136.91      142.19    227.00 o
   8  15   7       22.59       90.80    339.65 o
  10  15   7     5640.83     5510.69    501.98 o
  12  15   7     2545.42     2791.59    493.53 o
  14  15   7     1107.82     1547.11    461.35 o
 -15  16   7     1134.91     1047.72    521.34 o
 -13  16   7      102.75       20.83    343.02 o
 -11  16   7      450.60      714.13    302.12 o
  -9  16   7     5276.68     5681.03    404.76 o
  -7  16   7      353.65      413.19    281.93 o
  -5  16   7        2.97       28.94    247.73 o
  -3  16   7     3025.33     3207.34    248.27 o
  -1  16   7     1926.69     1953.71    162.96 o
   1  16   7      308.40      276.13    146.25 o
   3  16   7      357.63      378.92    142.26 o
   5  16   7    18336.30    17842.24    489.54 o
   7  16   7    11904.62    11588.66    444.07 o
   9  16   7     5700.43     6097.10    508.85 o
  11  16   7     1233.06      565.41    419.60 o
  13  16   7      370.72      462.10    404.65 o
  15  16   7      953.11     1675.17    495.42 o
 -16  17   7      326.24      998.34    526.50 o
 -14  17   7     3065.61     3311.61    652.39 o
 -12  17   7    13449.19    13749.71    589.92 o
 -10  17   7        0.50       97.42    306.39 o
  -8  17   7      433.43      583.78    305.01 o
  -6  17   7        9.04      -37.16    277.57 o
  -4  17   7     1835.28     1902.54    289.62 o
  -2  17   7     7699.63     8082.36    312.88 o
   0  17   7       84.36      225.10    136.52 o
   2  17   7      131.31      211.48    148.89 o
   4  17   7     2178.82     1764.32    303.16 o
   6  17   7       30.44        7.01    247.34 o
   8  17   7      209.19      274.21    276.40 o
  10  17   7      894.30      821.97    392.03 o
  12  17   7     3013.05     2783.69    502.84 o
  14  17   7      453.98       65.65    440.04 o
  16  17   7       34.95     -161.87    500.69 o
 -17  18   7        1.93      -46.79    467.00 o
 -15  18   7      366.80      374.40    366.03 o
 -13  18   7     2861.15     3328.10    425.42 o
 -11  18   7      603.20      638.57    334.39 o
  -9  18   7     5344.27     5565.20    418.78 o
  -7  18   7        0.02       51.96    279.58 o
  -5  18   7     2228.72     2226.13    305.13 o
  -3  18   7        1.43       50.13    211.95 o
  -1  18   7      923.54      802.38    206.34 o
   1  18   7      241.25      278.24    143.86 o
   3  18   7      671.13      560.27    155.67 o
   5  18   7      299.82      159.64    235.00 o
   7  18   7     2303.37     1893.50    301.28 o
   9  18   7      100.45       59.22    266.31 o
  11  18   7      189.69      -30.34    373.88 o
  13  18   7     4899.83     5188.81    590.41 o
  15  18   7     1359.47     1230.88    495.61 o
  17  18   7      505.08      231.49    555.86 o
 -18  19   7        4.79      152.48    532.07 o
 -16  19   7      545.03      275.48    399.34 o
 -14  19   7     1987.90     1614.74    380.52 o
 -12  19   7      439.33      485.81    351.38 o
 -10  19   7       15.78      310.23    323.88 o
  -8  19   7       21.16       12.42    287.03 o
  -6  19   7        8.53       20.95    273.70 o
  -4  19   7     1524.84     1990.39    303.72 o
  -2  19   7      543.36      553.80    210.79 o
   0  19   7      568.35      656.90    206.20 o
   2  19   7     1029.78     1066.84    161.35 o
   4  19   7       34.42       14.69    244.34 o
   6  19   7        5.63      -70.83    255.16 o
   8  19   7      462.74      851.29    283.28 o
  10  19   7      455.25      546.76    395.44 o
  12  19   7     1579.59     1867.53    483.00 o
  14  19   7      242.29      362.60    454.78 o
  16  19   7      367.15      421.03    483.54 o
  18  19   7        1.52       42.61    588.42 o
 -19  20   7        0.34     -104.80    602.63 o
 -17  20   7      377.31      706.61    400.20 o
 -15  20   7      828.11      647.12    405.52 o
 -13  20   7      553.04      560.70    329.82 o
 -11  20   7     3729.04     4103.16    433.13 o
  -9  20   7      252.40       71.28    312.43 o
  -7  20   7      766.73      651.95    313.15 o
  -5  20   7        9.24      -20.33    276.92 o
  -3  20   7     1756.59     2508.19    307.16 o
  -1  20   7     7862.06     7364.55    325.19 o
   1  20   7       94.20      231.14    333.14 o
   3  20   7      795.30     1312.75    268.12 o
   5  20   7     2377.84     1472.85    268.92 o
   7  20   7       57.84      -16.30    274.82 o
   9  20   7      670.47      444.02    300.54 o
  11  20   7       13.20      -19.41    403.63 o
  13  20   7       14.35      362.82    484.14 o
  15  20   7     1084.01      977.14    468.06 o
  17  20   7      199.48      304.99    493.53 o
  19  20   7      451.26      585.51    610.31 o
 -18  21   7       63.02      204.68    551.86 o
 -16  21   7     1019.34      883.83    381.25 o
 -14  21   7       76.11       32.68    387.81 o
 -12  21   7      274.39      448.57    368.05 o
 -10  21   7       12.51     -307.22    350.13 o
  -8  21   7     3870.08     4503.56    414.27 o
  -6  21   7      555.12      773.83    301.85 o
  -4  21   7      412.47      888.23    298.26 o
  -2  21   7      648.67      539.20    262.34 o
   0  21   7      116.20      287.59    329.13 o
   2  21   7      889.70      687.62    546.84 o
   4  21   7     5378.10     5596.72    361.70 o
   6  21   7      538.60      757.46    289.69 o
   8  21   7      422.89      512.60    300.02 o
  10  21   7     3044.47     2846.90    374.01 o
  12  21   7      212.96      299.13    286.31 o
  14  21   7     3089.92     2927.54    522.16 o
  16  21   7      676.53      524.49    489.63 o
  18  21   7       43.24      350.45    468.14 o
 -17  22   7       37.75      514.94    659.93 o
 -15  22   7     1355.99     1569.16    426.97 o
 -13  22   7      438.86      597.11    403.09 o
 -11  22   7        0.00     -133.03    371.49 o
  -9  22   7     2692.14     2420.03    631.21 o
  -7  22   7      126.86      287.71    315.92 o
  -5  22   7      180.80      266.65    299.69 o
  -3  22   7     5233.73     5409.87    390.00 o
  -1  22   7        8.44     -149.15    318.64 o
   1  22   7      892.64      716.38    335.81 o
   3  22   7      151.30      245.24    322.37 o
   5  22   7      334.34      264.47    265.54 o
   7  22   7       11.70       64.53    287.34 o
   9  22   7      252.31      283.07    281.08 o
  11  22   7       53.71      250.35    335.14 o
  13  22   7      258.90      556.86    341.43 o
  15  22   7     1200.40     2048.01    572.00 o
  17  22   7      209.24      375.68    564.72 o
 -16  23   7      261.59      -66.55    469.95 o
 -14  23   7        5.00      109.13    385.55 o
 -12  23   7     2211.70     2834.89    434.45 o
 -10  23   7       61.39     -145.31    362.86 o
  -8  23   7      148.58     -129.27    340.54 o
  -6  23   7        0.41      -67.76    323.39 o
  -4  23   7     2459.24     2383.42    356.44 o
  -2  23   7      468.35      266.67    515.58 o
   0  23   7      532.52      506.10    317.98 o
   2  23   7       23.73        0.38    340.99 o
   4  23   7     1573.54     1440.28    364.45 o
   6  23   7      726.41     1151.02    524.76 o
   8  23   7        1.60      -27.87    310.31 o
  10  23   7     1706.14     1558.83    334.13 o
  12  23   7     1789.19     1526.94    378.97 o
  14  23   7       99.21      276.29    349.41 o
  16  23   7      259.25       64.63    564.87 o
 -15  24   7     1391.03     1428.02    622.19 o
 -13  24   7       88.59      141.12    503.68 o
 -11  24   7      864.74      630.48    383.27 o
  -9  24   7     1184.64     1109.91    409.42 o
  -7  24   7      239.54       -6.03    345.66 o
  -5  24   7      290.17      628.40    325.68 o
  -3  24   7      311.71      468.16    508.86 o
  -1  24   7       43.71       -3.83    445.60 o
   1  24   7      126.06      -36.74    350.65 o
   3  24   7      999.15      677.19    344.23 o
   5  24   7       81.58      348.46    352.46 o
   7  24   7      207.73       89.87    480.72 o
   9  24   7       62.88      221.49    325.20 o
  11  24   7      817.55      734.46    305.66 o
  13  24   7      169.69       35.97    309.34 o
  15  24   7      235.15      271.02    347.93 o
 -14  25   7     2201.15     1614.05    654.37 o
 -12  25   7      206.23      -90.27    548.16 o
 -10  25   7       63.38       56.82    477.08 o
  -8  25   7      537.97      561.99    372.05 o
  -6  25   7      490.58      612.21    357.01 o
  -4  25   7      155.64      531.00    535.50 o
  -2  25   7     1503.72     1999.75    562.63 o
   0  25   7      178.19      278.99    561.03 o
   2  25   7     1743.69     2047.19    380.11 o
   4  25   7     2300.99     2367.22    363.73 o
   6  25   7     1568.44     1301.48    350.82 o
   8  25   7     5298.51     5091.72    425.93 o
  10  25   7        5.62       59.53    324.86 o
  12  25   7      372.94      109.02    353.37 o
  14  25   7      606.41      755.47    375.50 o
 -13  26   7      312.03      592.89    598.75 o
 -11  26   7        3.78     -161.06    529.62 o
  -9  26   7      603.21      354.79    462.40 o
  -5  26   7       98.04      187.64    560.51 o
  -3  26   7       61.35      199.58    500.71 o
  -1  26   7        1.64      532.51    564.08 o
   1  26   7     1125.70     1185.55    393.83 o
   3  26   7        4.62     -214.21    333.07 o
   5  26   7     2350.64     2720.14    390.58 o
   7  26   7        2.94     -123.00    345.06 o
   9  26   7        4.94      232.54    400.46 o
  11  26   7      143.34     -115.65    477.27 o
  13  26   7       17.94       -1.31    377.19 o
 -12  27   7      500.33      321.96    572.78 o
 -10  27   7       47.06     -173.27    530.20 o
   2  27   7      245.13      168.84    452.79 o
   4  27   7      334.09      101.44    431.82 o
   6  27   7     1552.75     1433.27    513.22 o
   8  27   7      188.12      428.68    512.51 o
  10  27   7      537.01      222.56    450.73 o
   3  28   7      841.06      806.20    530.49 o
   5  28   7       38.10      167.63    442.67 o
   7  28   7      559.16      470.16    455.33 o
   0   0   8    64451.00    65535.94   1023.40 o
   1   1   8     4004.17     3087.69    176.58 o
   0   2   8      453.01      425.58    143.31 o
   2   2   8    10485.14    10487.52    414.17 o
  -1   3   8     8322.55     7762.30    351.04 o
   1   3   8      177.83      124.46    156.57 o
   3   3   8    33804.81    34800.26    555.15 o
  -2   4   8        4.55       45.50    176.07 o
   0   4   8     1532.22     1281.27    177.33 o
   2   4   8     6439.21     6887.86    248.69 o
   4   4   8    10943.92    10415.71    541.27 o
  -3   5   8     5741.21     5926.87    462.15 o
  -1   5   8    34036.84    33568.26   1162.65 o
   1   5   8      548.67      425.37    114.16 o
   3   5   8    11949.98    11478.23    221.85 o
   5   5   8        2.79      -11.32     49.54 o
  -4   6   8     9040.77     8968.94    749.89 o
  -2   6   8    11494.62    11881.41    451.59 o
   0   6   8     3304.69     3481.98    128.98 o
   2   6   8       50.67       75.76     84.50 o
   4   6   8    18628.65    17066.28    256.46 o
   6   6   8     4664.81     4187.68    368.52 o
  -5   7   8    10411.90     8680.97    479.37 o
  -3   7   8    13898.08    13063.68    462.56 o
  -1   7   8     4534.46     4432.78    136.88 o
   1   7   8    17527.01    17884.24    511.37 o
   3   7   8     2304.87     2078.58    110.51 o
   5   7   8      647.63      449.57    260.12 o
   7   7   8     1607.91     1327.66    325.36 o
  -6   8   8      514.56      494.86    305.12 o
  -4   8   8     2645.43     2206.49    288.69 o
  -2   8   8      671.85      618.58     98.94 o
   0   8   8    18390.71    18227.72    263.65 o
   2   8   8    25405.59    25551.47    298.99 o
   4   8   8      864.78      905.53     63.27 o
   6   8   8     2342.29     2668.13    342.94 o
   8   8   8     1632.29     1765.39    339.56 o
  -7   9   8     3621.99     3812.93    392.46 o
  -5   9   8      482.99      436.59    320.19 o
  -3   9   8       74.56       90.29     95.27 o
  -1   9   8      944.29      912.78     93.56 o
   1   9   8     3611.71     3492.56    166.35 o
   3   9   8    21008.98    19224.48    241.18 o
   5   9   8       41.66      166.08    254.39 o
   7   9   8    28702.70    29743.77    757.77 o
   9   9   8     4938.27     4622.09    435.90 o
  -8  10   8      102.21      173.05    314.93 o
  -6  10   8      361.64      442.09    318.87 o
  -4  10   8     5587.33     5086.11    578.08 o
  -2  10   8    10066.48     9820.70    188.77 o
   0  10   8      592.90      701.28     95.06 o
   2  10   8     1363.05     1398.28    118.86 o
   4  10   8     3348.70     3429.64    266.47 o
   6  10   8    20006.81    19990.90    628.89 o
   8  10   8    10513.03    10053.55    529.11 o
  10  10   8      638.78      389.22    333.41 o
  -9  11   8     2273.82     2290.95    415.88 o
  -7  11   8     3484.26     4066.19    431.33 o
  -5  11   8       79.92       84.16    363.68 o
  -3  11   8      996.05      864.65     77.36 o
  -1  11   8    29737.71    29883.41    615.41 o
   1  11   8       57.19       41.52    168.86 o
   3  11   8      313.96      201.27    200.58 o
   5  11   8     1426.01     1622.10    233.11 o
   7  11   8      141.92      177.70    294.17 o
   9  11   8       16.72       31.64    326.15 o
  11  11   8     3510.38     3831.89    470.09 o
 -10  12   8     1161.78     1423.66    410.42 o
  -8  12   8       25.85       20.46    377.44 o
  -6  12   8      295.52      284.42    395.97 o
  -4  12   8     4228.05     4304.21    347.34 o
  -2  12   8     6446.53     5343.00    660.16 o
   0  12   8     1670.68     1537.37    185.12 o
   2  12   8     3688.76     3443.35    255.77 o
   4  12   8     8945.36     9149.10    358.32 o
   6  12   8      397.26      217.92    278.49 o
   8  12   8     1699.46     2074.27    364.52 o
  10  12   8     6289.06     5703.49    482.10 o
  12  12   8      146.23      192.94    402.75 o
 -11  13   8     1245.41     1010.51    423.08 o
  -9  13   8     2980.45     2628.53    488.12 o
  -7  13   8    19461.25    21971.77    836.56 o
  -5  13   8      398.87      328.72    393.48 o
  -3  13   8      784.96      493.40    130.07 o
  -1  13   8      551.41      574.63    153.85 o
   1  13   8      400.31      493.33    179.24 o
   3  13   8    26829.78    25598.48   1119.99 o
   5  13   8       12.73       74.92    229.60 o
   7  13   8       66.63      -91.46    303.27 o
   9  13   8     8759.08     7810.08    526.02 o
  11  13   8     3439.03     2764.70    462.71 o
  13  13   8     1789.09     2002.82    436.28 o
 -12  14   8      267.97      223.36    396.44 o
 -10  14   8       12.43       16.84    439.19 o
  -8  14   8       38.36       31.86    424.98 o
  -6  14   8     3720.49     3230.46    476.84 o
  -4  14   8      601.17      630.13    309.95 o
  -2  14   8       94.97       40.54    315.50 o
   0  14   8     3553.97     3400.33    233.14 o
   2  14   8     5217.38     4724.41    499.05 o
   4  14   8       58.10       91.52    217.68 o
   6  14   8     2245.45     2155.91    286.90 o
   8  14   8      729.49      642.60    338.88 o
  10  14   8      585.67      430.94    377.51 o
  12  14   8     2679.55     2670.05    476.79 o
  14  14   8     1080.20     1602.05    476.05 o
 -13  15   8      168.22      120.64    401.96 o
 -11  15   8     1147.41      814.50    468.50 o
  -9  15   8      741.01      559.37    411.39 o
  -7  15   8     6208.74     7310.29    643.46 o
  -5  15   8      422.37      368.20    395.09 o
  -3  15   8       24.73      -52.76    291.18 o
  -1  15   8     3849.63     4013.29    545.50 o
   1  15   8      507.12      373.76    187.40 o
   3  15   8     5750.71     6041.81    310.26 o
   5  15   8     2027.21     1942.88    259.33 o
   7  15   8     1116.50      904.07    274.11 o
   9  15   8        4.45       36.09    345.59 o
  11  15   8     1242.64     1371.95    410.01 o
  13  15   8     7968.78     7542.69    621.06 o
  15  15   8      293.26      371.84    467.83 o
 -14  16   8      180.20      112.16    489.28 o
 -12  16   8        4.25     -261.84    466.40 o
 -10  16   8      753.42      712.89    440.49 o
  -8  16   8      422.24      368.05    414.22 o
  -6  16   8      491.03      327.97    471.21 o
  -4  16   8     2336.73     2156.47    496.69 o
  -2  16   8       56.40      -67.68    306.39 o
   0  16   8     5008.98     5647.62    592.97 o
   2  16   8      623.23      617.52    215.31 o
   4  16   8     6944.64     6119.21    479.53 o
   6  16   8     1670.30     1539.58    269.34 o
   8  16   8      180.29       95.68    246.52 o
  10  16   8     5322.86     4752.03    510.04 o
  12  16   8      795.47      924.88    412.04 o
  14  16   8      632.58      690.87    451.35 o
  16  16   8     1658.86     1619.23    549.36 o
 -15  17   8     3274.85     4508.18    586.60 o
 -13  17   8      227.76      358.95    453.98 o
 -11  17   8      638.61      836.10    448.89 o
  -9  17   8     3312.66     2977.67    495.22 o
  -7  17   8      318.11      157.28    410.33 o
  -5  17   8     7410.96     6409.64    581.62 o
  -3  17   8      237.59       40.01    308.31 o
  -1  17   8     6596.33     6401.29    435.47 o
   1  17   8     1139.47      670.07    476.13 o
   3  17   8     5299.85     5914.55    488.14 o
   5  17   8      591.51      680.48    246.08 o
   7  17   8      359.97      284.68    264.99 o
   9  17   8      762.73      765.03    301.58 o
  11  17   8     5730.86     7280.25    601.27 o
  13  17   8       93.49       -1.07    446.78 o
  15  17   8     1284.88     1310.08    544.91 o
  17  17   8        0.25       29.24    447.01 o
 -16  18   8        1.64     -191.24    558.39 o
 -14  18   8     1772.65     1864.76    568.74 o
 -12  18   8        9.69       83.92    442.97 o
 -10  18   8      377.67      301.91    422.99 o
  -8  18   8     3308.13     3572.72    362.78 o
  -6  18   8      562.02      675.77    284.72 o
  -4  18   8       34.70      188.60    256.90 o
  -2  18   8     1051.97     1346.00    219.57 o
   0  18   8      478.08      567.81    190.42 o
   2  18   8      241.23      181.04    380.34 o
   4  18   8     4552.89     4659.69    331.31 o
   6  18   8      614.28      589.05    253.59 o
   8  18   8      121.79      269.57    262.70 o
  10  18   8     2045.29     1698.15    308.92 o
  12  18   8        1.59       40.65    419.50 o
  14  18   8       28.09     -204.26    507.06 o
  16  18   8     1479.70     1072.78    562.95 o
  18  18   8      630.56      791.44    546.16 o
 -17  19   8     6795.51     7258.11    764.99 o
 -15  19   8      415.18      558.45    542.60 o
 -13  19   8        2.10      -74.44    546.41 o
 -11  19   8      579.60     1052.65    491.10 o
  -9  19   8      916.71      629.76    308.82 o
  -7  19   8      875.66      974.58    316.66 o
  -5  19   8     4315.26     4380.36    360.59 o
  -3  19   8      405.60      355.49    260.67 o
  -1  19   8       29.00        8.06    203.26 o
   1  19   8     1248.29     1172.68    360.14 o
   3  19   8     1424.03     1860.42    467.43 o
   5  19   8     1008.89      863.92    273.94 o
   7  19   8      220.66      251.61    267.26 o
   9  19   8      108.46       36.40    296.67 o
  11  19   8      810.33      201.32    426.72 o
  13  19   8       22.58      435.50    467.55 o
  15  19   8      628.09      925.73    545.37 o
  17  19   8       26.03      412.00    550.25 o
  19  19   8       44.75     -129.64    569.83 o
 -18  20   8      164.00       22.61    509.53 o
 -16  20   8      484.84      595.06    594.58 o
 -14  20   8     2863.73     3618.42    621.47 o
 -12  20   8        2.79     -148.29    357.27 o
 -10  20   8     2098.76     2500.24    384.94 o
  -8  20   8       10.57       39.49    333.58 o
  -6  20   8      487.72      298.01    289.81 o
  -4  20   8       55.61      224.50    279.55 o
  -2  20   8     1226.14     1142.45    338.62 o
   0  20   8      101.04      294.81    292.47 o
   2  20   8      938.87      854.94    338.19 o
   4  20   8        0.85      164.88    373.37 o
   6  20   8      152.90      276.41    266.48 o
   8  20   8        1.06     -189.91    273.90 o
  10  20   8     1383.74     1544.04    324.38 o
  12  20   8     4753.80     4013.42    528.77 o
  14  20   8     2171.14     2981.83    569.75 o
  16  20   8       61.13      119.98    538.18 o
  18  20   8      241.79      116.66    535.96 o
 -15  21   8       67.83      106.84    620.64 o
 -13  21   8     1147.95     1348.56    391.32 o
 -11  21   8     4257.77     5624.59    486.32 o
  -9  21   8      311.77      706.92    359.23 o
  -7  21   8      815.39     1319.83    320.59 o
  -5  21   8     6223.38     6846.47    581.62 o
  -3  21   8      323.47      190.25    518.27 o
  -1  21   8      128.57      261.54    355.57 o
   1  21   8      149.76      163.96    301.12 o
   3  21   8        9.48      111.55    334.57 o
   5  21   8      589.26      718.45    505.12 o
   7  21   8       80.54        7.74    299.84 o
   9  21   8      522.56      236.20    306.85 o
  11  21   8     2113.02     2393.41    370.68 o
  13  21   8     3062.07     3546.82    395.79 o
  15  21   8       47.32      411.42    512.98 o
  17  21   8     1729.34     1983.81    613.50 o
 -14  22   8      273.35      493.94    589.49 o
 -12  22   8      752.20      593.80    416.55 o
 -10  22   8       26.96      109.74    365.68 o
  -8  22   8     2433.24     2458.38    363.55 o
  -6  22   8      145.46      361.02    321.53 o
  -4  22   8      352.30      946.74    562.99 o
  -2  22   8       91.58      375.02    518.75 o
   0  22   8      155.25      330.55    352.22 o
   2  22   8     5089.46     4628.34    404.14 o
   4  22   8      496.67      602.38    349.86 o
   6  22   8      284.08     -166.20    488.48 o
   8  22   8      139.12       21.62    421.51 o
  10  22   8      500.16      839.37    361.15 o
  12  22   8        6.21      -69.45    317.80 o
  14  22   8      764.11      514.88    364.51 o
  16  22   8        1.45     -171.62    484.96 o
 -13  23   8      189.68      184.03    508.16 o
 -11  23   8     1262.84     1323.03    387.84 o
  -9  23   8     7861.41     7672.98    504.21 o
  -7  23   8      511.77      799.63    349.22 o
  -5  23   8     2808.49     3365.57    646.50 o
  -3  23   8      237.82      302.89    496.09 o
  -1  23   8      480.08      333.67    321.38 o
   1  23   8       47.22      227.30    387.07 o
   3  23   8      283.01      327.12    338.64 o
   5  23   8     4101.70     4780.16    911.21 o
   7  23   8     1259.58      960.05    543.37 o
   9  23   8     4680.75     4876.37    646.02 o
  11  23   8        1.31      346.55    341.46 o
  13  23   8      174.17      372.16    375.96 o
  15  23   8      761.98      349.22    459.43 o
 -14  24   8      408.09      265.22    500.79 o
 -12  24   8      359.87      222.15    548.90 o
 -10  24   8      184.23      350.89    480.34 o
  -8  24   8      134.11      291.00    360.32 o
  -6  24   8      391.33      308.30    553.67 o
  -4  24   8        1.09      425.68    517.86 o
  -2  24   8     2339.15     1938.36    533.94 o
   0  24   8      395.88      507.60    360.42 o
   2  24   8      679.80      327.35    343.11 o
   4  24   8     1387.91      850.51    379.28 o
   6  24   8      147.49      285.31    370.72 o
   8  24   8      287.88      392.53    462.55 o
  10  24   8        0.71      168.37    515.96 o
  12  24   8     1176.73     1090.91    552.95 o
  14  24   8      256.48       86.19    483.73 o
 -13  25   8       20.63      296.23    489.95 o
 -11  25   8        7.25     -400.97    531.23 o
  -5  25   8       38.87      249.40    526.07 o
  -3  25   8     4522.45     5312.64    660.30 o
  -1  25   8     2291.73     2787.35    656.11 o
   1  25   8     1396.76     1024.12    432.73 o
   3  25   8      148.12      -76.61    322.34 o
   5  25   8       84.60      107.05    344.15 o
   7  25   8       18.38       18.31    332.86 o
   9  25   8      357.46      698.77    441.09 o
  11  25   8      902.23     1167.02    520.33 o
 -12  26   8       18.08     -126.82    494.40 o
   2  26   8     1144.37     1536.93    582.29 o
   4  26   8      281.17      638.72    546.43 o
   6  26   8      544.43      636.98    471.31 o
   8  26   8     1505.77     1292.39    559.21 o
  10  26   8      264.92      339.40    469.96 o
   3  27   8      231.97      311.70    427.42 o
   5  27   8      752.16      884.61    544.28 o
   7  27   8      448.58      611.43    524.95 o
   0   1   9     9195.53     8876.99    739.65 o
  -1   2   9    14088.22    12460.58    561.76 o
   1   2   9     4581.71     4343.95    277.43 o
  -2   3   9       30.29      -35.54    146.80 o
   0   3   9      273.61      303.96    150.91 o
   2   3   9    17572.00    17169.28    499.71 o
  -3   4   9     1405.20     1294.39    229.29 o
  -1   4   9      619.56      435.96    212.44 o
   1   4   9     5039.98     4838.97    279.75 o
   3   4   9     9866.15    10285.24    940.63 o
  -4   5   9       76.31       68.48    305.02 o
  -2   5   9      172.83       25.08    185.80 o
   0   5   9       40.86       -1.97    119.89 o
   2   5   9     1561.52     1556.04    140.56 o
   4   5   9    15939.22    14924.15    244.22 o
  -5   6   9      216.81      184.21     80.65 o
  -3   6   9        0.10      -46.10    101.01 o
  -1   6   9    29453.89    27745.82    862.78 o
   1   6   9      674.14      573.72    105.99 o
   3   6   9     9049.35     8921.52    199.68 o
   5   6   9     2450.20     1275.70    434.23 o
  -6   7   9       96.92      -70.32    303.18 o
  -4   7   9       22.22      -15.75     70.50 o
  -2   7   9    17351.26    17703.27    447.43 o
   0   7   9     7176.36     6600.88    290.16 o
   2   7   9      417.68      412.06    186.83 o
   4   7   9     1001.90     1131.34    225.46 o
   6   7   9    11523.53    12299.31    526.44 o
  -7   8   9     6301.02     5504.49    433.30 o
  -5   8   9     2434.82     1666.35    353.10 o
  -3   8   9    10049.72     9916.30    468.03 o
  -1   8   9       96.41       71.76    109.78 o
   1   8   9      501.64      519.54    130.00 o
   3   8   9    22848.41    22934.61    479.04 o
   5   8   9       35.08       26.48    201.37 o
   7   8   9     1049.72      852.81    314.81 o
  -8   9   9     1746.77     1580.07    365.68 o
  -6   9   9        3.13     -218.59    320.19 o
  -4   9   9     2596.54     2364.08    298.64 o
  -2   9   9    15005.51    14433.40    241.14 o
   0   9   9     2422.90     2592.24    251.80 o
   2   9   9      498.36      640.09    224.92 o
   4   9   9     9747.37     9946.27    365.33 o
   6   9   9      166.50      260.90    266.76 o
   8   9   9     4439.41     4384.64    418.24 o
  -9  10   9     4622.83     4086.12    480.81 o
  -7  10   9     2078.56     2009.13    407.31 o
  -5  10   9      436.38      576.58    332.90 o
  -3  10   9       73.65       28.94    162.00 o
  -1  10   9        1.41       45.39    104.29 o
   1  10   9    14474.80    14523.83   1081.39 o
   3  10   9       74.89       80.52    210.05 o
   5  10   9      772.68      531.98    214.47 o
   7  10   9    20367.32    19152.99    653.40 o
   9  10   9       18.00       15.56    326.46 o
 -10  11   9     1365.43     1220.28    398.09 o
  -8  11   9       45.06      443.20    406.12 o
  -6  11   9     8482.62     8198.74    559.83 o
  -4  11   9     2619.86     2241.62    216.61 o
  -2  11   9     4328.78     4557.24    225.01 o
   0  11   9    11845.59    12386.72    330.20 o
   2  11   9      535.72      724.59    194.64 o
   4  11   9     7636.57     6598.51    500.04 o
   6  11   9     3880.89     3948.18    306.87 o
   8  11   9     2013.28     2237.10    376.66 o
  10  11   9     1640.06     1987.56    409.56 o
 -11  12   9     5363.35     6458.50    537.53 o
  -9  12   9     7620.49     8064.15    580.42 o
  -7  12   9     7408.33     7691.60    593.05 o
  -5  12   9     9518.37    10792.07    643.38 o
  -3  12   9     5044.09     4837.44    208.24 o
  -1  12   9      160.11       46.33    414.32 o
   1  12   9     6585.94     6355.72    282.26 o
   3  12   9      644.53      558.75    215.49 o
   5  12   9     9249.08     8303.96    493.52 o
   7  12   9        6.71       40.55    295.25 o
   9  12   9      103.47       19.49    308.95 o
  11  12   9    10325.37    10180.42    617.47 o
 -12  13   9        0.16      172.08    387.88 o
 -10  13   9       16.31     -212.67    407.94 o
  -8  13   9     5155.33     5412.82    565.75 o
  -6  13   9    12014.42    12229.67    705.64 o
  -4  13   9     1336.81     1231.48    343.86 o
  -2  13   9     3364.77     2802.44    645.73 o
   0  13   9      263.26      466.85    409.49 o
   2  13   9      214.12      227.08    186.12 o
   4  13   9     2958.39     2814.38    269.77 o
   6  13   9      992.74      713.08    233.74 o
   8  13   9     1118.05     1687.74    345.87 o
  10  13   9     1028.70      919.76    370.75 o
  12  13   9      790.86      868.81    394.81 o
 -13  14   9      161.49      318.05    397.18 o
 -11  14   9       30.44     -238.75    431.74 o
  -9  14   9        5.61     -101.08    422.22 o
  -7  14   9      125.39      341.20    387.96 o
  -5  14   9     1231.44     1566.55    485.27 o
  -3  14   9     1387.65     1713.36    334.81 o
  -1  14   9     1412.10     1244.55    511.37 o
   1  14   9      142.60      218.24    416.80 o
   3  14   9     2482.10     2387.52    330.87 o
   5  14   9       88.93       48.54    237.68 o
   7  14   9        0.28       18.84    239.80 o
   9  14   9      220.51      204.25    318.48 o
  11  14   9        0.63     -210.17    398.10 o
  13  14   9     3361.06     3536.62    495.93 o
 -14  15   9      753.43      686.21    506.72 o
 -12  15   9      704.10      706.42    474.04 o
 -10  15   9     1938.40     2140.58    479.28 o
  -8  15   9     1691.30     1197.64    476.69 o
  -6  15   9      394.44      672.25    421.91 o
  -4  15   9       39.79      242.61    315.79 o
  -2  15   9      533.81      508.01    335.22 o
   0  15   9      435.41       80.57    481.59 o
   2  15   9     3924.06     3961.41    586.59 o
   4  15   9     4624.58     4732.29    314.82 o
   6  15   9     4493.12     4425.37    342.30 o
   8  15   9     4226.02     4599.70    363.74 o
  10  15   9        0.21      189.21    375.36 o
  12  15   9      197.04      360.31    380.72 o
  14  15   9       78.81      264.07    472.92 o
 -15  16   9     4379.43     4715.92    601.82 o
 -13  16   9     6082.86     6625.95    612.20 o
 -11  16   9      260.66      249.83    427.91 o
  -9  16   9      476.41       36.77    457.18 o
  -7  16   9     2628.67     2131.28    529.60 o
  -5  16   9      812.72      884.27    476.69 o
  -3  16   9      908.22     1368.54    329.48 o
  -1  16   9     7328.30     8132.67    463.64 o
   1  16   9       21.67      -59.27    400.67 o
   3  16   9     2058.17     2675.51    559.15 o
   5  16   9     2547.66     2685.19    286.91 o
   7  16   9     3024.07     3441.27    339.39 o
   9  16   9     2778.08     3355.25    341.45 o
  11  16   9      833.52      936.83    429.93 o
  13  16   9     1004.67      807.16    477.33 o
  15  16   9      551.16     1070.56    473.39 o
 -16  17   9      683.59      783.37    562.35 o
 -14  17   9      141.78     -129.36    512.20 o
 -12  17   9      271.25      183.40    481.40 o
 -10  17   9      634.86      619.17    485.99 o
  -8  17   9      112.64       49.05    467.95 o
  -6  17   9     2310.10     2993.79    560.49 o
  -4  17   9      356.88      407.47    445.53 o
  -2  17   9      304.18      574.62    314.00 o
   0  17   9     1870.70     2026.83    385.32 o
   2  17   9      193.13      172.97    490.04 o
   4  17   9       14.49      -76.60    464.15 o
   6  17   9        3.35      -25.54    236.03 o
   8  17   9     6613.62     6760.17    822.22 o
  10  17   9       47.01       68.37    318.50 o
  12  17   9      768.95      857.80    423.07 o
  14  17   9       97.39       83.41    449.73 o
  16  17   9       74.90       -3.19    502.24 o
 -17  18   9     1067.20      894.14    491.55 o
 -15  18   9      725.28      774.68    505.19 o
 -13  18   9     1934.59     2176.81    589.85 o
 -11  18   9       37.01       15.92    509.05 o
  -9  18   9     2063.15     2431.95    561.11 o
  -7  18   9     2138.44     2457.92    499.21 o
  -5  18   9      682.25      651.87    466.81 o
  -3  18   9      385.52      534.27    366.75 o
  -1  18   9     1859.23     2331.94    360.90 o
   1  18   9     1465.11     1719.50    491.85 o
   3  18   9      828.62      334.30    524.51 o
   5  18   9        4.72     -182.57    513.81 o
   7  18   9     2022.44     2211.23    322.12 o
   9  18   9       55.36       93.88    308.17 o
  11  18   9     3108.90     2365.87    370.28 o
  13  18   9       91.08       63.42    424.51 o
  15  18   9        9.73      215.62    448.79 o
  17  18   9        9.02     -172.72    563.47 o
 -18  19   9       94.83     -182.26    532.60 o
 -16  19   9     1017.63     1407.63    632.09 o
 -14  19   9        0.38       54.26    465.32 o
 -12  19   9       41.03     -194.69    539.25 o
 -10  19   9      166.08      178.28    512.86 o
  -8  19   9      455.14      627.62    440.84 o
  -6  19   9     4836.89     4398.72    633.73 o
  -4  19   9       36.84      -29.50    436.36 o
  -2  19   9      184.90      301.69    331.61 o
   0  19   9     4334.68     3971.46    443.64 o
   2  19   9      253.22      240.11    427.41 o
   4  19   9     4142.59     3340.48    620.71 o
   6  19   9      964.54      834.39    556.88 o
   8  19   9     8231.81     8113.52    440.22 o
  10  19   9      317.56      284.65    321.65 o
  12  19   9     1377.54     1370.36    357.51 o
  14  19   9      777.56      433.91    432.41 o
  16  19   9      721.86      906.02    484.55 o
  18  19   9        5.71     -317.94    578.12 o
 -15  20   9        0.28        0.37    593.30 o
 -13  20   9      176.68      306.92    456.73 o
 -11  20   9       64.47      429.12    563.42 o
  -9  20   9      281.01      319.89    448.07 o
  -7  20   9     5774.68     5917.19    697.40 o
  -5  20   9      660.20      709.33    481.37 o
  -3  20   9     1717.09     1679.55    537.58 o
  -1  20   9      392.07      109.22    372.42 o
   1  20   9     1167.65     1094.80    372.03 o
   3  20   9      453.54      696.40    421.51 o
   5  20   9      317.12      163.98    457.19 o
   7  20   9       43.50      127.46    409.90 o
   9  20   9       59.33      289.52    546.14 o
  11  20   9      597.59      366.76    316.26 o
  13  20   9       14.05       25.62    327.35 o
  15  20   9     1502.87     1713.15    495.59 o
  17  20   9       71.77      471.22    509.23 o
 -14  21   9      144.28      383.24    601.71 o
 -12  21   9      242.89      333.51    537.61 o
 -10  21   9     2934.24     3309.55    620.20 o
  -8  21   9      112.74      955.95    597.56 o
  -6  21   9     2760.67     2415.36    578.58 o
  -4  21   9     1447.56     2083.27    498.56 o
  -2  21   9     1527.59     1954.50    354.68 o
   0  21   9     6459.56     6616.01    546.83 o
   2  21   9       20.38       63.79    365.83 o
   4  21   9      261.52      154.96    490.74 o
   6  21   9       29.68      471.77    524.14 o
   8  21   9       39.92      251.28    523.87 o
  10  21   9      849.89      340.22    521.66 o
  12  21   9     1824.30     1605.33    353.57 o
  14  21   9      705.35      888.95    357.82 o
  16  21   9       18.51      216.87    460.70 o
 -11  22   9      117.39     -626.73    626.73 o
  -9  22   9      334.31      197.49    587.55 o
  -7  22   9      709.03      795.96    511.26 o
  -5  22   9      224.92      694.36    488.09 o
  -3  22   9       19.11       -6.55    463.60 o
  -1  22   9     1585.06     1702.64    402.30 o
   1  22   9      396.80      217.44    378.33 o
   3  22   9       34.71      -98.49    344.70 o
   5  22   9      354.45      669.31    572.11 o
   7  22   9     3926.08     4085.83    617.21 o
   9  22   9        7.81       -7.02    555.38 o
  11  22   9       89.53      -37.14    504.66 o
  13  22   9       48.24      152.84    362.81 o
  15  22   9        8.69       20.44    460.25 o
  -8  23   9      427.51      727.30    483.66 o
  -6  23   9      669.88     1365.38    496.00 o
  -4  23   9     1402.07      393.84    489.03 o
  -2  23   9      130.38     -251.13    530.91 o
   0  23   9     1448.06     1742.32    409.06 o
   2  23   9      974.27     1209.53    387.04 o
   4  23   9      855.70      766.84    345.00 o
   6  23   9      304.19      246.29    450.65 o
   8  23   9       22.56       49.59    546.13 o
  10  23   9     1322.02     1354.27    570.77 o
  -5  24   9      798.88      527.30    480.02 o
  -3  24   9      146.18      -49.92    553.11 o
  -1  24   9       41.16      106.60    517.73 o
   1  24   9       98.49       18.37    330.58 o
   3  24   9      191.89      134.65    309.47 o
   5  24   9     3185.13     2827.61    730.36 o
   7  24   9     3130.48     3803.32    631.11 o
   9  24   9      785.03      230.05    549.77 o
   2  25   9      258.81      117.21    537.16 o
   4  25   9      455.46      627.71    588.20 o
   6  25   9        3.52      -16.33    427.47 o
   1  26   9      971.28     1111.54    597.39 o
   3  26   9      469.72      696.34    540.94 o
   1   1  10     1886.82     1504.12    186.92 o
   0   2  10    23989.93    25147.60    391.77 o
   2   2  10    28387.29    26730.43    472.29 o
  -1   3  10      535.23      180.24    162.54 o
   1   3  10    14446.61    13821.13   1020.93 o
   3   3  10     5579.75     5237.85    352.64 o
  -2   4  10    11353.93    10851.17    671.53 o
   0   4  10     1687.18     1247.64    177.14 o
   2   4  10       17.84     -167.49    167.49 o
   4   4  10    18870.11    17335.79    703.80 o
  -3   5  10      560.80      288.06    216.19 o
  -1   5  10     3688.84     3991.02    268.88 o
   1   5  10      911.79      705.43    224.69 o
   3   5  10     3004.00     2689.08    298.30 o
   5   5  10     2523.05     2249.27    263.00 o
  -4   6  10     2281.46     2743.34    261.86 o
  -2   6  10     4145.66     4432.96    181.97 o
   0   6  10      260.48      131.92    123.98 o
   2   6  10     4656.10     4709.24    270.36 o
   4   6  10     1020.48     1123.50    226.82 o
   6   6  10        0.43       87.05    286.79 o
  -5   7  10     6056.87     5237.95    446.19 o
  -3   7  10      350.62      259.04    194.82 o
  -1   7  10      638.12      696.24    126.42 o
   1   7  10     9829.67     9594.08    652.03 o
   3   7  10     1828.89     1892.05    220.70 o
   5   7  10       15.15      100.62    214.49 o
   7   7  10      744.43      651.26    327.66 o
  -6   8  10      156.17      323.91    340.57 o
  -4   8  10     5743.02     5993.68    319.37 o
  -2   8  10       18.73      241.68    187.72 o
   0   8  10       66.46      145.15    118.98 o
   2   8  10      448.84      488.40    197.01 o
   4   8  10     8613.65     9317.97    894.25 o
   6   8  10     4586.66     4736.30    318.32 o
   8   8  10     3559.39     3395.60    401.49 o
  -7   9  10     3497.44     4075.04    451.76 o
  -5   9  10      266.69      469.28    344.71 o
  -3   9  10     1019.93      800.74    202.91 o
  -1   9  10     1953.66     2001.18    223.89 o
   1   9  10     1359.81     1143.83    188.32 o
   3   9  10     9408.09     9613.65    359.98 o
   5   9  10       91.44      -32.60    225.97 o
   7   9  10     4203.77     4364.17    410.79 o
   9   9  10       66.40      305.62    328.88 o
  -8  10  10     1043.49     1076.94    398.01 o
  -6  10  10      204.71      483.90    372.62 o
  -4  10  10    19053.87    19634.65    621.63 o
  -2  10  10     4120.90     4767.32    418.38 o
   0  10  10     6176.87     6175.49    544.55 o
   2  10  10     4072.53     3665.51    595.92 o
   4  10  10      450.09      189.81    213.56 o
   6  10  10     1397.36     1373.53    275.60 o
   8  10  10      330.93      353.44    325.88 o
  10  10  10        9.76     -119.19    339.94 o
  -9  11  10      257.14      273.31    360.40 o
  -7  11  10     6623.82     7310.39    565.91 o
  -5  11  10     8715.09     8570.39    846.21 o
  -3  11  10     2049.99     2274.34    254.59 o
  -1  11  10     1955.16     2332.06    411.73 o
   1  11  10     4076.18     3808.39    492.42 o
   3  11  10     2167.71     2239.48    243.24 o
   5  11  10     4420.26     4658.43    362.28 o
   7  11  10     5202.19     5535.44    396.92 o
   9  11  10     3177.63     2891.00    404.46 o
  11  11  10     1722.11     2009.19    433.69 o
 -10  12  10     1211.66     1645.92    429.15 o
  -8  12  10    10234.00     9492.06    629.49 o
  -6  12  10     1834.82     1515.44    468.43 o
  -4  12  10      788.90      560.00    331.53 o
  -2  12  10       10.01      -74.43    504.58 o
   0  12  10      632.72      632.01    463.91 o
   2  12  10      684.37      448.96    458.79 o
   4  12  10      101.29      212.96    233.76 o
   6  12  10     4954.05     4724.19    316.17 o
   8  12  10       18.87      167.74    312.84 o
  10  12  10     1951.42     1873.37    407.66 o
  12  12  10       53.58       52.38    412.25 o
 -11  13  10     2115.68     2209.37    480.31 o
  -9  13  10      366.44      207.20    421.94 o
  -7  13  10      215.42      256.08    380.15 o
  -5  13  10     1299.87     1590.01    460.40 o
  -3  13  10      123.37       38.04    320.14 o
  -1  13  10     2192.71     3019.48    591.01 o
   1  13  10       33.07        8.18    513.47 o
   3  13  10        4.74      117.86    484.49 o
   5  13  10     1462.29     1975.89    268.48 o
   7  13  10     1129.86     1441.77    268.10 o
   9  13  10        0.44     -254.83    335.86 o
  11  13  10      531.42      431.68    391.75 o
  13  13  10      377.75      241.44    407.60 o
 -12  14  10     1313.47     1247.90    479.31 o
 -10  14  10     1433.12     1093.15    418.32 o
  -8  14  10      974.54     1039.63    459.29 o
  -6  14  10     1136.00     1152.55    439.25 o
  -4  14  10      900.63     1120.00    355.16 o
  -2  14  10     9638.10     9023.06    968.05 o
   0  14  10      448.82      137.54    504.24 o
   2  14  10      614.57      327.43    407.69 o
   4  14  10     1028.59     1514.41    540.88 o
   6  14  10     4010.89     3803.56    353.99 o
   8  14  10     1350.51      995.04    284.62 o
  10  14  10        0.22      -20.77    356.45 o
  12  14  10     3352.32     4758.00    538.04 o
  14  14  10      367.49      564.75    427.29 o
 -13  15  10     3725.63     4551.70    597.49 o
 -11  15  10      251.30      317.89    416.61 o
  -9  15  10      374.09      -85.81    455.21 o
  -7  15  10      308.84      317.01    430.83 o
  -5  15  10     1863.72     1707.31    438.57 o
  -3  15  10      596.45      960.68    331.72 o
  -1  15  10      264.73      127.46    308.01 o
   1  15  10     1478.97     1524.70    488.81 o
   3  15  10     1004.23      791.21    537.52 o
   5  15  10     5388.36     5348.08    659.80 o
   7  15  10     4926.60     5097.89    498.97 o
   9  15  10       41.83       74.98    290.51 o
  11  15  10       78.38      132.84    373.05 o
  13  15  10     2084.37     2587.37    495.25 o
  15  15  10     2628.45     3503.93    596.90 o
 -14  16  10      920.15     1586.66    500.59 o
 -12  16  10      143.91      214.79    467.42 o
 -10  16  10     1318.12      897.65    479.46 o
  -8  16  10      822.60      924.29    483.57 o
  -6  16  10     4507.26     4704.24    584.65 o
  -4  16  10      390.82      112.53    476.13 o
  -2  16  10     8013.80     8066.82    463.83 o
   0  16  10      188.72      335.16    531.78 o
   2  16  10      200.97      154.69    482.53 o
   4  16  10     5049.39     5188.59    672.89 o
   6  16  10     2207.65     3110.87    628.01 o
   8  16  10     5197.48     5463.65    395.88 o
  10  16  10      657.86      847.07    309.92 o
  12  16  10      866.63     1069.01    441.95 o
  14  16  10      212.16        2.87    483.39 o
  16  16  10       11.06     -147.40    464.55 o
 -15  17  10     2877.75     3785.23    650.40 o
 -13  17  10     1102.45      636.30    525.24 o
 -11  17  10       35.79      104.45    507.49 o
  -9  17  10      324.86      442.91    483.11 o
  -7  17  10      263.49      -16.46    461.65 o
  -5  17  10     1178.31     1163.29    453.00 o
  -3  17  10     1852.58     1650.19    348.69 o
  -1  17  10      407.64      390.84    358.21 o
   1  17  10      485.45      173.26    418.98 o
   3  17  10     2404.03     2738.93    635.70 o
   5  17  10       23.13      -26.64    572.41 o
   7  17  10     1360.81     1000.43    578.79 o
   9  17  10       20.03      152.61    287.70 o
  11  17  10      297.41      395.95    302.47 o
  13  17  10     2450.28     2245.82    527.35 o
  15  17  10       32.71     -293.99    488.69 o
  17  17  10      756.98      930.95    551.53 o
 -16  18  10     1018.92      482.45    485.79 o
 -14  18  10        0.27      -75.33    494.42 o
 -12  18  10      258.10      171.07    509.15 o
 -10  18  10      225.08      215.32    517.85 o
  -8  18  10     4132.59     4544.19    588.95 o
  -6  18  10      962.21      577.91    440.37 o
  -4  18  10       47.94     -353.52    493.44 o
  -2  18  10      475.58      166.75    346.25 o
   0  18  10     2948.73     3425.51    396.03 o
   2  18  10      631.97      376.73    516.50 o
   4  18  10     2788.61     1962.40    620.50 o
   6  18  10      445.64      700.87    544.94 o
   8  18  10      205.77      348.20    495.12 o
  10  18  10     2518.82     1663.89    561.20 o
  12  18  10        8.37      130.25    309.75 o
  14  18  10        0.05      108.46    462.58 o
  16  18  10      918.65     1009.10    479.99 o
  18  18  10       35.71      138.34    554.60 o
 -15  19  10     1149.23      556.37    556.65 o
 -13  19  10      533.26      871.63    491.80 o
 -11  19  10       98.16      154.65    552.76 o
  -9  19  10        5.97      213.75    505.17 o
  -7  19  10      588.58      539.22    492.51 o
  -5  19  10       28.12     -499.57    499.57 o
  -3  19  10      962.54      817.14    536.76 o
  -1  19  10     3160.20     2848.32    443.02 o
   1  19  10     1473.70     1484.69    374.42 o
   3  19  10     2133.12     2116.27    583.11 o
   5  19  10     4135.87     4067.70    610.13 o
   7  19  10      993.88     1014.97    527.36 o
   9  19  10       17.10      241.76    539.36 o
  11  19  10       49.89      -71.06    547.29 o
  13  19  10      195.98      311.49    320.47 o
  15  19  10        3.31      225.33    449.66 o
  17  19  10       89.23     -115.96    515.88 o
 -14  20  10       45.52     -133.41    570.20 o
 -12  20  10      243.88     -137.18    498.86 o
 -10  20  10      478.03      674.69    552.33 o
  -8  20  10     8025.42     9651.73    776.07 o
  -6  20  10       41.18      280.80    481.50 o
  -4  20  10     1350.20      718.97    562.08 o
  -2  20  10      350.41      766.62    415.45 o
   0  20  10        3.68      -47.29    344.46 o
   2  20  10      171.06      136.82    339.43 o
   4  20  10      331.05      249.85    438.73 o
   6  20  10     1737.07     2090.07    573.02 o
   8  20  10     3085.39     3579.72    635.32 o
  10  20  10      366.31      259.39    576.82 o
  12  20  10     1195.04      622.90    572.66 o
  14  20  10       14.03     -132.92    432.15 o
  16  20  10      671.42      338.00    451.34 o
 -11  21  10       20.64      243.65    579.84 o
  -9  21  10      987.18      555.62    499.72 o
  -7  21  10        3.88       10.93    498.60 o
  -5  21  10      737.67     -123.77    556.90 o
  -3  21  10      237.67     -348.12    552.04 o
  -1  21  10     3057.76     2932.89    425.89 o
   1  21  10        6.60      107.64    303.25 o
   3  21  10     1117.31     1142.60    367.60 o
   5  21  10      419.28      352.15    543.90 o
   7  21  10       65.28       16.84    533.10 o
   9  21  10      359.40      483.93    548.68 o
  11  21  10        2.31     -153.09    546.09 o
  -8  22  10       62.23      138.55    565.21 o
  -6  22  10      190.88     -549.44    549.44 o
  -4  22  10        0.27       52.44    534.82 o
  -2  22  10      182.22      273.60    502.16 o
   0  22  10      164.62      -99.88    343.53 o
   2  22  10      449.84      470.87    364.62 o
   4  22  10      577.81      865.86    400.05 o
   6  22  10      197.44      319.93    514.35 o
   8  22  10      353.55       88.94    563.24 o
  -3  23  10     1014.38      960.20    505.86 o
  -1  23  10      141.49      -86.67    507.87 o
   1  23  10      910.39      822.55    394.60 o
   3  23  10      354.60      347.79    587.34 o
   5  23  10      244.12      786.97    521.25 o
   7  23  10       44.28      148.67    571.38 o
   0  24  10     1270.22     1858.49    642.29 o
   2  24  10      334.19      103.25    599.72 o
   0   1  11    18988.97    19357.23    606.07 o
  -1   2  11       99.57      156.86    172.05 o
   1   2  11     1502.99     1473.54    196.33 o
  -2   3  11     1987.25     2016.79    215.98 o
   0   3  11      831.59      524.67    174.94 o
   2   3  11      791.96      711.57    176.16 o
  -3   4  11     4960.43     4912.26    410.04 o
  -1   4  11      413.58      211.55    196.49 o
   1   4  11      817.30      731.08    200.73 o
   3   4  11     1171.41      806.68    210.47 o
  -4   5  11      336.88      492.75    209.57 o
  -2   5  11     1770.52     2052.72    229.43 o
   0   5  11      288.91      253.70    184.55 o
   2   5  11      567.47      564.75    151.34 o
   4   5  11     4340.08     4470.70    368.59 o
  -5   6  11     2193.24     2121.32    218.01 o
  -3   6  11     6339.28     5807.78    342.52 o
  -1   6  11       37.98       92.20    132.94 o
   1   6  11    16540.87    16474.99    753.55 o
   3   6  11     1137.72     1314.94    238.99 o
   5   6  11      252.31      185.20    243.11 o
  -6   7  11        6.92        9.10    313.37 o
  -4   7  11      122.53       59.63    221.53 o
  -2   7  11     2126.48     2273.70    260.80 o
   0   7  11      558.94      503.41    245.96 o
   2   7  11     6529.03     7140.43    705.42 o
   4   7  11     9894.52     9972.95    393.74 o
   6   7  11       68.25      174.27    234.30 o
  -7   8  11     1704.84     2036.51    382.72 o
  -5   8  11     1221.69      891.52    219.94 o
  -3   8  11     1477.00     1376.18    275.22 o
  -1   8  11     1200.99     1116.35    327.12 o
   1   8  11     2972.44     2968.64    511.03 o
   3   8  11     8713.86     8620.56    366.35 o
   5   8  11     6315.44     6105.42    441.70 o
   7   8  11      219.71      202.60    261.09 o
  -8   9  11      321.80      518.87    334.23 o
  -6   9  11     4549.50     4148.25    470.08 o
  -4   9  11     8242.88     9228.38    490.66 o
  -2   9  11     5458.54     5621.36    314.47 o
   0   9  11      428.22      438.77    214.52 o
   2   9  11     1122.02     1019.80    459.52 o
   4   9  11     3492.29     3981.23    374.20 o
   6   9  11     1962.20     1868.08    291.59 o
   8   9  11        2.54       83.46    317.92 o
  -9  10  11      495.86      520.52    360.43 o
  -7  10  11     1417.00     1413.09    388.45 o
  -5  10  11     3188.09     3001.89    252.89 o
  -3  10  11      203.96       99.42    197.29 o
  -1  10  11     6622.01     6402.68    603.80 o
   1  10  11      756.29      301.80    432.11 o
   3  10  11     3333.36     2828.08    497.35 o
   5  10  11     6514.65     7755.41    380.35 o
   7  10  11     1888.76     1901.66    288.10 o
   9  10  11     2556.29     2511.01    399.41 o
 -10  11  11        4.45     -158.73    336.60 o
  -8  11  11     2793.62     2949.28    455.45 o
  -6  11  11      704.67      539.71    406.30 o
  -4  11  11     9285.68    10426.40    474.02 o
  -2  11  11      378.25      741.49    460.35 o
   0  11  11     5516.51     5831.23    599.13 o
   2  11  11      312.95      140.85    436.19 o
   4  11  11     1671.68     1553.49    563.14 o
   6  11  11     1853.55     1677.37    283.40 o
   8  11  11      993.92      644.24    275.98 o
  10  11  11     2252.29     2540.75    415.02 o
 -11  12  11     1978.39     2187.90    440.02 o
  -9  12  11       12.33      -28.23    348.26 o
  -7  12  11      844.34      779.77    391.29 o
  -5  12  11      173.53      777.72    439.54 o
  -3  12  11      660.66      845.58    309.05 o
  -1  12  11      332.26      670.07    445.82 o
   1  12  11      159.77      323.69    442.09 o
   3  12  11     2420.06     2296.47    575.07 o
   5  12  11     5426.42     4863.74    610.94 o
   7  12  11     2717.13     2337.65    303.39 o
   9  12  11      285.54      136.10    289.59 o
  11  12  11     4974.80     5597.30    507.58 o
 -12  13  11     4119.35     4646.63    535.09 o
 -10  13  11      202.57      165.60    396.50 o
  -8  13  11       76.33      246.18    440.41 o
  -6  13  11      467.78      319.51    393.56 o
  -4  13  11       98.78      -70.92    332.29 o
  -2  13  11      770.25      615.78    323.79 o
   0  13  11        1.26     -114.15    452.52 o
   2  13  11     2317.59     2034.90    585.70 o
   4  13  11      299.00      -14.74    475.92 o
   6  13  11      455.40      560.17    442.60 o
   8  13  11      119.52       10.88    365.83 o
  10  13  11      143.97      167.20    373.78 o
  12  13  11      722.46      998.30    415.72 o
 -13  14  11      700.31      817.04    461.51 o
 -11  14  11        0.11      167.61    440.67 o
  -9  14  11      492.86      981.34    427.17 o
  -7  14  11     7651.28     8378.32    658.25 o
  -5  14  11       41.10       68.35    394.98 o
  -3  14  11     4326.37     4274.05    396.97 o
  -1  14  11      129.92       94.33    438.44 o
   1  14  11     1387.79     1412.33    555.70 o
   3  14  11      526.16      740.98    488.31 o
   5  14  11      238.02      383.06    429.20 o
   7  14  11      134.28      138.31    478.52 o
   9  14  11      226.35      200.75    291.43 o
  11  14  11      532.13      937.89    403.72 o
  13  14  11      853.07      785.18    473.43 o
 -14  15  11     2619.31     2669.40    570.64 o
 -12  15  11       52.41       57.99    452.95 o
 -10  15  11       67.82       64.79    400.45 o
  -8  15  11      679.05      423.92    469.97 o
  -6  15  11      337.14      635.90    467.57 o
  -4  15  11      179.69      121.44    457.16 o
  -2  15  11       23.10     -185.85    306.87 o
   0  15  11     2212.82     2232.19    605.09 o
   2  15  11      669.02      589.74    488.70 o
   4  15  11     1178.36     1046.42    438.65 o
   6  15  11       12.40      116.74    452.78 o
   8  15  11       47.42     -236.55    545.20 o
  10  15  11       94.40      108.05    282.85 o
  12  15  11      368.23      559.99    405.17 o
  14  15  11        2.98      -15.44    436.08 o
 -15  16  11      221.25      170.91    455.24 o
 -13  16  11     1404.69     1462.86    489.59 o
 -11  16  11     2484.66     2193.46    521.51 o
  -9  16  11     1089.43     1416.17    491.31 o
  -7  16  11     1638.85     1525.68    478.54 o
  -5  16  11        9.34      115.23    411.04 o
  -3  16  11      453.46      480.76    304.31 o
  -1  16  11        6.67     -133.68    360.28 o
   1  16  11     2316.12     2244.34    545.10 o
   3  16  11      230.32      111.53    405.29 o
   5  16  11     3224.81     3698.50    546.01 o
   7  16  11      188.66      661.51    564.46 o
   9  16  11      838.09      979.33    488.78 o
  11  16  11     1690.04     1850.93    574.20 o
  13  16  11     1478.47     1457.06    475.02 o
  15  16  11     3155.45     3099.51    583.53 o
 -16  17  11        3.38     -193.78    530.97 o
 -14  17  11      317.77      302.61    517.00 o
 -12  17  11      158.16     -183.83    524.61 o
 -10  17  11     1864.12     1666.83    529.29 o
  -8  17  11     1273.69     1721.59    483.00 o
  -6  17  11      676.89      862.20    445.74 o
  -4  17  11      573.77      109.27    478.86 o
  -2  17  11      687.81     1179.37    357.98 o
   0  17  11     4733.56     4978.94    442.27 o
   2  17  11      157.71      199.34    422.67 o
   4  17  11      165.01      173.37    424.88 o
   6  17  11        4.47     -140.60    531.44 o
   8  17  11      520.30      271.07    561.89 o
  10  17  11      345.78      -58.97    578.71 o
  12  17  11      555.02      697.98    558.67 o
  14  17  11      565.95      582.74    486.15 o
  16  17  11      101.09      -66.19    449.27 o
 -15  18  11        3.58      196.29    495.32 o
 -13  18  11      306.55      368.02    540.14 o
 -11  18  11     2079.41     1848.17    592.27 o
  -9  18  11      309.48      122.34    449.13 o
  -7  18  11       59.38      -26.87    500.62 o
  -5  18  11        8.04     -135.56    485.09 o
  -3  18  11     4223.83     5889.01    661.06 o
  -1  18  11      393.31      471.57    334.17 o
   1  18  11     2649.36     2661.14    399.72 o
   3  18  11     2607.63     2769.01    546.75 o
   5  18  11       24.49      199.47    506.11 o
   7  18  11     3928.14     3791.18    698.84 o
   9  18  11       78.29      -68.61    526.66 o
  11  18  11        1.36     -126.73    501.91 o
 -14  19  11      695.67     1435.08    521.59 o
 -12  19  11      154.71      -30.53    539.98 o
 -10  19  11     1551.04     1777.47    571.82 o
  -8  19  11      420.12      359.22    529.11 o
  -6  19  11     3091.67     4250.68    640.03 o
  -4  19  11       15.26      572.59    566.79 o
  -2  19  11       13.20       60.64    349.56 o
   0  19  11      672.74      535.74    378.31 o
   2  19  11     1087.20     1192.50    542.21 o
   4  19  11      727.76      634.31    475.35 o
   6  19  11      329.41      910.18    584.84 o
   8  19  11      260.05      358.11    432.63 o
  10  19  11      969.53      667.36    456.74 o
 -11  20  11       82.43      327.83    569.54 o
  -9  20  11      351.15       20.68    503.21 o
  -7  20  11      680.85      618.90    529.78 o
  -5  20  11      607.95      508.46    566.46 o
  -3  20  11     1158.19      927.24    571.34 o
  -1  20  11     1056.17      977.82    411.44 o
   1  20  11       24.79       98.14    346.97 o
   3  20  11      255.05      202.24    423.69 o
   5  20  11     1769.06     2307.39    635.87 o
   7  20  11      226.93      387.20    469.63 o
  -8  21  11        1.77     -232.44    562.85 o
  -6  21  11       40.05     -276.95    586.47 o
  -4  21  11     1089.01     1512.73    631.02 o
  -2  21  11     1469.52     1954.90    594.32 o
   0  21  11      299.33      589.75    356.55 o
   2  21  11     2538.41     2612.63    415.05 o
   4  21  11      780.40      966.67    559.87 o
   6  21  11        3.01      -57.89    530.15 o
   0   0  12     2410.35     1559.08    385.58 o
   1   1  12       35.91       45.01    181.88 o
   0   2  12      816.74      470.21    181.66 o
   2   2  12      101.26      150.86    184.96 o
  -1   3  12      893.46     1070.48    194.31 o
   1   3  12     8444.30     7716.76    418.46 o
   3   3  12      130.84       38.10    198.93 o
  -2   4  12      229.99      137.70    200.07 o
   0   4  12       86.86      100.45    201.06 o
   2   4  12     2622.70     2511.76    243.16 o
   4   4  12        0.24       12.55    215.70 o
  -3   5  12     2614.00     2552.66    242.65 o
  -1   5  12      651.40      528.76    210.67 o
   1   5  12     2534.82     2879.62    264.73 o
   3   5  12     8144.84     8475.46    540.87 o
   5   5  12     5108.06     4796.32    265.75 o
  -4   6  12     1961.67     1627.72    231.13 o
  -2   6  12        1.33     -168.90    196.80 o
   0   6  12      352.34      512.56    207.95 o
   2   6  12      240.92      314.52    188.95 o
   4   6  12       17.55       83.44    187.68 o
   6   6  12      670.60      742.93    199.86 o
  -5   7  12      409.16      376.20    197.81 o
  -3   7  12        8.92       28.53    200.79 o
  -1   7  12     2793.09     2825.35    543.17 o
   1   7  12      393.51      174.98    457.87 o
   3   7  12      924.78      902.65    502.45 o
   5   7  12       10.17       36.85    235.72 o
   7   7  12    11101.32    11145.17    451.15 o
  -6   8  12      919.57      825.05    230.58 o
  -4   8  12      281.57      279.46    195.76 o
  -2   8  12     1239.38     1106.63    247.33 o
   0   8  12     2150.39     2600.39    280.20 o
   2   8  12     2645.71     2900.86    554.98 o
   4   8  12     2571.83     2368.75    548.66 o
   6   8  12      367.24      268.70    252.13 o
   8   8  12     1459.84     1410.66    295.49 o
  -7   9  12      675.47      686.32    222.47 o
  -5   9  12     1259.93     1366.49    382.92 o
  -3   9  12     1353.56     1958.84    499.00 o
  -1   9  12     2250.88     2518.32    497.78 o
   1   9  12     4230.31     4362.51    547.83 o
   3   9  12      981.40      964.73    514.41 o
   5   9  12     1260.52     1343.26    457.41 o
   7   9  12     1734.91     1522.71    319.35 o
   9   9  12      775.26     1308.10    304.64 o
  -8  10  12       49.49       95.08    367.19 o
  -6  10  12       38.53       61.87    358.68 o
  -4  10  12      645.21      188.70    302.32 o
  -2  10  12      539.65     1009.11    524.96 o
   0  10  12      665.41      964.41    454.94 o
   2  10  12     3511.84     3385.03    595.02 o
   4  10  12      620.09      510.68    437.61 o
   6  10  12      294.66     -245.33    466.51 o
   8  10  12      116.93     -109.09    246.01 o
  10  10  12      243.69      206.72    362.79 o
  -9  11  12     1084.70      969.45    391.89 o
  -7  11  12     5394.16     7041.48    568.86 o
  -5  11  12     2561.45     2883.29    448.36 o
  -3  11  12     1620.01     2429.31    457.27 o
  -1  11  12        4.26      241.00    507.62 o
   1  11  12     6931.25     8171.65    667.19 o
   3  11  12      276.36      567.15    501.44 o
   5  11  12     1066.49     1279.22    525.27 o
   7  11  12     1309.72     1262.23    525.34 o
   9  11  12        0.02        3.67    259.52 o
  11  11  12     1825.51     2122.38    428.31 o
 -10  12  12      450.98      445.18    391.39 o
  -8  12  12      529.99      912.81    402.44 o
  -6  12  12     4979.66     5405.99    559.74 o
  -4  12  12     2805.59     2752.67    457.06 o
  -2  12  12     1521.31     2299.77    578.86 o
   0  12  12      102.90       66.39    424.37 o
   2  12  12     1022.73      703.34    531.53 o
   4  12  12      199.41      404.29    488.08 o
   6  12  12     1259.23     1085.46    536.06 o
   8  12  12       28.20       57.29    506.33 o
  10  12  12        2.89      -93.80    291.97 o
  12  12  12     2301.69     2643.02    459.92 o
 -11  13  12     1193.67      928.41    425.61 o
  -9  13  12     3855.20     5093.42    568.15 o
  -7  13  12       90.57      164.24    375.56 o
  -5  13  12      460.12      629.95    438.60 o
  -3  13  12      180.86      555.72    343.06 o
  -1  13  12     1100.68     1053.53    553.22 o
   1  13  12     5351.78     6081.70    690.87 o
   3  13  12     5306.13     6159.50    627.92 o
   5  13  12     1761.91     1418.72    480.00 o
   7  13  12      964.20      854.41    547.20 o
   9  13  12      982.11      459.77    420.69 o
  11  13  12      521.74      268.13    299.36 o
  13  13  12      177.41      153.17    435.11 o
 -12  14  12      320.55      254.06    403.06 o
 -10  14  12      767.86      956.06    468.17 o
  -8  14  12     1963.29     1940.35    456.18 o
  -6  14  12      818.39     1200.35    429.01 o
  -4  14  12       69.52      153.75    403.45 o
  -2  14  12      720.26      954.20    327.32 o
   0  14  12     1990.16     1896.27    511.50 o
   2  14  12      301.44      538.15    464.25 o
   4  14  12        8.54      -14.48    453.71 o
   6  14  12       33.69       13.00    435.57 o
   8  14  12     1965.57     1901.50    608.17 o
  10  14  12      968.33      819.79    551.66 o
  12  14  12       22.14      -31.02    549.95 o
  14  14  12      108.38      288.67    468.24 o
 -13  15  12      822.37     -137.65    467.68 o
 -11  15  12      533.31      394.69    501.72 o
  -9  15  12     3040.63     3698.80    545.45 o
  -7  15  12     1653.50     2200.39    489.29 o
  -5  15  12     1781.04     1931.11    499.34 o
  -3  15  12     3290.72     3710.97    416.89 o
  -1  15  12     1831.42     1740.15    343.13 o
   1  15  12      536.17      533.21    546.98 o
   3  15  12      475.81      301.23    533.80 o
   5  15  12        2.66     -305.93    492.27 o
   7  15  12     1207.42      731.80    529.59 o
   9  15  12      277.86       72.70    462.47 o
  11  15  12      742.53      916.09    484.09 o
  15  15  12      246.38      693.05    456.92 o
 -14  16  12       39.61        2.23    482.40 o
 -12  16  12        0.25      476.79    505.92 o
 -10  16  12      523.64      724.16    500.61 o
  -8  16  12        8.94      168.05    471.61 o
  -6  16  12      322.90      370.61    477.90 o
  -4  16  12     2309.48     2559.28    540.02 o
  -2  16  12      296.84      202.15    363.20 o
   0  16  12      528.82     1056.21    361.14 o
   2  16  12      129.76      211.37    583.27 o
   4  16  12       56.98     -202.53    591.87 o
   6  16  12     1765.49     1023.77    465.74 o
   8  16  12      377.80       50.87    570.26 o
  10  16  12      440.00      181.13    539.65 o
 -15  17  12      141.28      299.40    440.46 o
 -13  17  12      376.73      475.71    448.63 o
 -11  17  12      121.71       52.34    446.89 o
  -9  17  12      698.02      684.10    505.14 o
  -7  17  12     2755.51     2835.23    611.81 o
  -5  17  12        7.70      -33.72    416.42 o
  -3  17  12      939.89     1196.85    552.14 o
  -1  17  12     3601.76     4346.93    469.52 o
   1  17  12      193.71      667.79    552.57 o
   3  17  12      420.79      505.84    579.53 o
   5  17  12     1157.99     1468.36    598.93 o
   7  17  12       11.67     -103.50    487.46 o
   9  17  12       34.68      348.11    433.34 o
 -12  18  12      362.15      515.95    478.71 o
 -10  18  12      378.45      328.47    491.54 o
  -8  18  12        4.62     -146.11    544.05 o
  -6  18  12      886.14     1504.59    495.10 o
  -4  18  12       76.37      214.89    536.72 o
  -2  18  12       77.64      126.35    335.26 o
   0  18  12      630.05      751.56    350.22 o
   2  18  12      165.79      210.68    491.39 o
   4  18  12        2.84      129.62    565.20 o
   6  18  12      187.38      262.22    432.43 o
  -9  19  12      701.39      965.29    579.63 o
  -7  19  12     1366.07     1179.17    487.95 o
  -5  19  12     3045.77     3701.85    636.93 o
  -3  19  12       29.28     -266.13    561.63 o
  -1  19  12      992.80     1258.07    412.84 o
   1  19  12       12.96       15.96    319.84 o
   3  19  12      957.27     1508.63    588.70 o
  -6  20  12        0.67     -414.37    557.18 o
  -4  20  12     1273.82     1417.70    576.98 o
  -2  20  12      312.12      991.69    570.02 o
   0  20  12      812.16     1519.29    483.02 o
   0   1  13       99.81       51.10    179.04 o
  -1   2  13        1.43      -69.31    184.98 o
   1   2  13     2922.12     2345.82    225.66 o
  -2   3  13      986.42     1264.31    245.75 o
   0   3  13      412.95      332.35    220.70 o
   2   3  13       35.27       72.38    188.22 o
  -3   4  13     2713.67     2850.22    283.26 o
  -1   4  13     1982.08     2203.85    304.20 o
   1   4  13       30.90       65.47    216.52 o
   3   4  13      600.50      537.61    264.22 o
  -4   5  13      326.89      325.04    204.21 o
  -2   5  13     1417.18     1556.16    252.57 o
   0   5  13      489.52      340.85    223.17 o
   2   5  13     1080.53      799.42    297.53 o
   4   5  13     1223.12     1125.24    300.70 o
  -5   6  13     5575.22     5631.86    360.96 o
  -3   6  13     5622.19     5635.84    316.91 o
  -1   6  13     2339.31     2266.57    250.77 o
   1   6  13      645.52      490.87    250.13 o
   3   6  13     1207.66     1506.21    435.87 o
   5   6  13      142.64      130.19    248.92 o
  -6   7  13       62.12      137.11    199.71 o
  -4   7  13     3456.15     3309.76    449.11 o
  -2   7  13      387.98      265.61    219.24 o
   0   7  13     6913.99     6750.60    554.67 o
   2   7  13      335.24      228.03    262.82 o
   4   7  13      172.56      234.25    269.53 o
   6   7  13      323.66      139.51    272.01 o
  -7   8  13       63.50       45.67    272.23 o
  -5   8  13     2956.38     3056.88    343.15 o
  -3   8  13        1.17       30.94    287.14 o
  -1   8  13      125.75      296.96    298.62 o
   1   8  13      313.51      273.08    302.29 o
   3   8  13     2621.07     2810.20    331.90 o
   5   8  13      212.11      226.29    270.25 o
   7   8  13     1998.33     2238.83    310.52 o
  -8   9  13      786.41      769.09    295.24 o
  -6   9  13       46.26       33.53    261.53 o
  -4   9  13      140.67      332.43    381.88 o
  -2   9  13     3262.81     3523.67    583.53 o
   0   9  13       80.62      484.37    456.53 o
   2   9  13     1442.17      754.75    494.19 o
   4   9  13     1407.20     1661.24    546.64 o
   6   9  13      132.18      -13.46    517.62 o
   8   9  13        2.24      128.50    458.30 o
  -9  10  13        0.07      -29.23    290.52 o
  -7  10  13      177.43       62.16    355.68 o
  -5  10  13        6.44      115.96    371.62 o
  -3  10  13        0.25      145.37    320.00 o
  -1  10  13      607.38      133.24    480.35 o
   1  10  13      250.22      144.01    485.17 o
   3  10  13     3173.00     3417.96    502.33 o
   5  10  13      128.56       79.68    371.31 o
   7  10  13      924.54     1219.01    524.86 o
   9  10  13     3471.04     3000.92    601.00 o
 -10  11  13      245.96       85.22    297.00 o
  -8  11  13       67.50      524.15    388.09 o
  -6  11  13     1038.10     1583.15    462.38 o
  -4  11  13       26.26      318.05    375.88 o
  -2  11  13     2979.49     3229.72    608.56 o
   0  11  13      834.41     1178.20    460.39 o
   2  11  13     1607.22     1492.59    562.21 o
   4  11  13      703.69      541.61    538.68 o
   6  11  13      722.63      778.47    511.66 o
   8  11  13      818.16      512.58    513.34 o
  10  11  13        5.12      180.79    405.76 o
 -11  12  13      844.82      714.53    454.49 o
  -9  12  13     2058.34     2572.29    507.24 o
  -7  12  13     2860.93     3168.49    494.88 o
  -5  12  13        3.58       -2.62    432.44 o
  -3  12  13      296.50      305.15    318.17 o
  -1  12  13      377.14      378.52    554.20 o
   1  12  13     2972.12     4152.79    650.64 o
   3  12  13      163.65      249.37    492.31 o
   5  12  13     1376.30      714.51    555.31 o
   7  12  13        0.80       55.88    517.61 o
   9  12  13      516.86      654.16    561.82 o
  11  12  13      662.92      573.55    542.86 o
 -10  13  13       23.67     -161.81    438.56 o
  -8  13  13     2013.32     1447.88    436.28 o
  -6  13  13      307.30      535.18    434.92 o
  -4  13  13        3.37      -62.47    439.14 o
  -2  13  13     1938.71     2087.27    366.44 o
   0  13  13      328.78      470.28    454.72 o
   2  13  13     1838.87     2081.59    565.42 o
   4  13  13     3289.67     3265.48    535.98 o
   6  13  13     1972.29     1473.07    563.45 o
   8  13  13      771.31      866.46    487.69 o
  10  13  13      185.29       20.38    512.62 o
 -11  14  13      560.84      728.81    477.35 o
  -9  14  13      368.90      386.21    396.62 o
  -7  14  13      278.99      747.02    432.60 o
  -5  14  13        0.23      191.51    401.75 o
  -3  14  13        3.84       30.49    329.07 o
  -1  14  13     1185.46     1759.42    396.94 o
   1  14  13      138.32      394.54    580.11 o
   3  14  13      863.20     1555.84    593.97 o
   5  14  13        2.75      276.03    468.98 o
   7  14  13      372.52      517.41    568.77 o
   9  14  13      131.97       83.61    491.88 o
 -12  15  13     1149.68     1272.93    479.54 o
 -10  15  13       14.92      266.91    401.11 o
  -8  15  13      469.83      964.79    434.56 o
  -6  15  13      834.16      967.53    465.12 o
  -4  15  13      136.07      -68.43    479.08 o
  -2  15  13       17.26       21.70    326.69 o
   0  15  13       89.69      455.23    463.93 o
   2  15  13      430.68      326.96    500.52 o
   4  15  13        0.39       46.80    561.12 o
   6  15  13      128.72      272.51    443.08 o
 -11  16  13     2244.39     2475.80    511.80 o
  -9  16  13      406.42      427.32    445.18 o
  -7  16  13       15.83     -287.11    458.78 o
  -5  16  13     2158.30     2648.78    589.74 o
  -3  16  13     1422.20     1440.85    491.94 o
  -1  16  13      667.39      456.70    365.14 o
   1  16  13     1138.86      572.93    545.12 o
   3  16  13      188.27      346.27    454.96 o
   5  16  13      364.68      276.26    592.04 o
 -12  17  13       26.48     -445.61    485.32 o
 -10  17  13      440.39      480.92    446.65 o
  -8  17  13        0.90     -319.60    483.24 o
  -6  17  13        7.93     -108.82    532.46 o
  -4  17  13      256.41      170.33    502.78 o
  -2  17  13       41.83       52.18    441.42 o
   0  17  13        3.14     -351.60    443.13 o
  -7  18  13       47.61      297.87    532.61 o
  -5  18  13      317.02      -53.36    508.33 o
  -3  18  13      406.42      162.70    469.54 o
  -1  18  13      877.69     1258.10    501.49 o
   1  18  13        0.93      -16.38    554.15 o
   1   1  14       99.22      185.78    193.82 o
   0   2  14     1998.37     2045.20    220.85 o
   2   2  14     2443.83     2158.74    264.43 o
  -1   3  14        0.92       30.12    221.79 o
   1   3  14      251.63      310.64    217.39 o
   3   3  14     2066.47     1824.88    417.19 o
  -2   4  14      157.23       96.02    224.77 o
   0   4  14     1656.21     1542.30    251.96 o
   2   4  14      380.64      272.96    296.12 o
   4   4  14     3984.92     4205.02    537.39 o
  -3   5  14     5863.81     6315.99    458.83 o
  -1   5  14       81.44        5.84    231.62 o
   1   5  14        4.67       49.31    264.19 o
   3   5  14      136.87      -23.47    293.57 o
   5   5  14     1527.78     1005.61    304.71 o
  -4   6  14     1552.27     1096.16    453.16 o
  -2   6  14     1168.19     1179.74    331.15 o
   0   6  14     3568.17     3544.47    399.82 o
   2   6  14      272.67      379.17    297.21 o
   4   6  14      348.05      364.23    290.55 o
   6   6  14        9.54      -87.52    501.73 o
  -5   7  14      499.46      797.67    464.19 o
  -3   7  14       64.14      139.12    344.11 o
  -1   7  14      347.48      520.51    318.56 o
   1   7  14      126.86      -57.83    284.61 o
   3   7  14      248.26      122.05    271.31 o
   5   7  14       41.98      -69.61    261.03 o
   7   7  14       42.79       53.03    394.28 o
  -6   8  14     1961.83     2243.65    525.02 o
  -4   8  14     1662.37     1110.91    286.48 o
  -2   8  14     2487.12     2850.62    379.03 o
   0   8  14       50.02      147.11    292.43 o
   2   8  14      140.01      -42.74    286.12 o
   4   8  14      439.20      499.79    302.34 o
   6   8  14     1191.19     1788.75    562.06 o
   8   8  14      115.04      -91.39    479.09 o
  -7   9  14       10.20      -40.53    497.25 o
  -5   9  14     1070.98     1005.86    320.34 o
  -3   9  14      794.06      920.26    265.22 o
  -1   9  14     1326.47     1366.98    321.71 o
   1   9  14      969.98      868.67    625.17 o
   3   9  14      250.20      258.96    288.54 o
   5   9  14      336.02      160.50    295.29 o
   7   9  14      462.73       95.43    429.41 o
   9   9  14      119.56     -266.35    504.72 o
  -8  10  14       65.75      -75.00    544.15 o
  -6  10  14       41.36      -44.06    303.82 o
  -4  10  14      870.64      583.53    315.43 o
  -2  10  14      190.43      453.24    357.59 o
   0  10  14      350.31      410.84    313.73 o
   2  10  14      143.43      178.71    431.82 o
   4  10  14     1067.73     1463.26    516.45 o
   6  10  14      146.09       27.95    562.68 o
   8  10  14      180.11      296.84    404.47 o
  10  10  14       38.29     -136.97    472.04 o
  -9  11  14      343.30      767.10    560.80 o
  -7  11  14     2447.31     2409.80    601.94 o
  -5  11  14     2931.48     2874.81    373.86 o
  -3  11  14       20.64      -84.64    326.58 o
  -1  11  14        0.22     -435.93    561.79 o
   1  11  14     1138.16     1695.53    598.69 o
   3  11  14      113.82       67.08    545.50 o
   5  11  14      146.61      437.32    487.96 o
   7  11  14     2191.60     2593.43    624.61 o
   9  11  14       72.17      166.28    460.71 o
  -8  12  14      927.47      687.81    559.10 o
  -6  12  14      110.54       25.83    383.90 o
  -4  12  14        2.85     -192.92    430.22 o
  -2  12  14       43.58        8.08    310.40 o
   0  12  14     3185.03     3105.97    537.42 o
   2  12  14     1870.71     2203.12    506.49 o
   4  12  14      146.03       25.98    511.65 o
   6  12  14       32.80      -95.45    509.16 o
  -7  13  14     1375.92     1260.29    441.80 o
  -5  13  14      148.97      105.60    403.79 o
  -3  13  14       76.43      -17.95    416.18 o
  -1  13  14      260.34      680.26    382.71 o
   1  13  14       74.33      193.05    575.37 o
   3  13  14       24.94      211.01    541.70 o
   5  13  14     1473.69     1300.20    529.30 o
  -8  14  14       77.59      -35.90    404.24 o
  -6  14  14      133.45      -61.18    407.04 o
  -4  14  14     1125.39     1632.11    515.26 o
  -2  14  14     2209.08     2344.16    516.55 o
   0  14  14     1119.67      942.03    476.77 o
  -9  15  14       12.89      -59.48    406.85 o
  -7  15  14      107.97        3.49    452.54 o
  -5  15  14       82.37      -32.09    524.45 o
  -3  15  14        0.45        2.58    444.53 o
  -1  15  14       51.29      -20.39    510.41 o
  -8  16  14      466.74      314.51    425.05 o
  -6  16  14      706.54      630.79    512.38 o
  -4  16  14     1671.35     2650.24    527.41 o
  -2  16  14       42.02      186.24    481.98 o
   0  16  14     1070.34     1734.13    547.27 o
   0   1  15        0.05       13.94    194.42 o
  -1   2  15      560.82      561.03    247.55 o
   1   2  15      291.79      380.41    243.09 o
  -2   3  15       87.08      209.46    247.99 o
   0   3  15     4295.26     6737.30    356.23 o
   2   3  15     1225.10     1016.33    288.68 o
  -3   4  15      797.84      841.87    472.13 o
  -1   4  15     1310.67     2311.40    360.15 o
   1   4  15      113.89       54.11    283.86 o
   3   4  15      287.38      119.93    279.56 o
  -4   5  15      798.02     1292.28    513.48 o
  -2   5  15      754.99      687.16    334.68 o
   0   5  15      262.21      339.83    332.99 o
   2   5  15        0.04       49.96    273.07 o
   4   5  15      655.32      498.85    458.81 o
  -5   6  15      265.91      129.07    426.40 o
  -3   6  15        0.28     -160.21    476.84 o
  -1   6  15     2112.18     2868.36    401.04 o
   1   6  15       51.50       77.86    314.16 o
   3   6  15      242.32      197.27    267.38 o
   5   6  15       71.81     -264.56    391.33 o
  -6   7  15       58.90       16.81    514.39 o
  -4   7  15       96.44       32.91    457.85 o
  -2   7  15     1079.88      982.83    362.25 o
   0   7  15        2.83        0.40    330.93 o
   2   7  15     1913.38     2630.45    468.49 o
   4   7  15       38.74       90.96    307.71 o
   6   7  15      125.73      375.21    513.35 o
  -7   8  15      931.67      778.40    418.42 o
  -5   8  15      272.78      241.11    470.35 o
  -3   8  15       95.16      -43.91    471.96 o
  -1   8  15        0.32      -47.99    387.59 o
   1   8  15       49.16       82.96    340.06 o
   3   8  15      231.27       99.68    332.70 o
   5   8  15     1287.47     1891.29    566.26 o
   7   8  15     2131.00     2247.47    550.60 o
  -6   9  15     1734.84     2234.30    515.15 o
  -4   9  15      809.75      656.66    471.55 o
  -2   9  15      605.48      404.21    346.18 o
   0   9  15      282.33      215.63    348.79 o
   2   9  15      640.17      404.39    344.96 o
   4   9  15      234.86      113.09    286.17 o
   6   9  15       13.37      -16.82    540.88 o
  -5  10  15      119.05        9.69    442.71 o
  -3  10  15       16.23     -360.60    468.28 o
  -1  10  15       12.65       90.95    309.41 o
   1  10  15     1099.51     1511.59    344.15 o
   3  10  15      109.38      177.40    327.58 o
  -4  11  15        4.58      202.43    415.68 o
  -2  11  15     2557.53     2054.96    565.99 o
   0  11  15     2249.88     1622.55    471.70 o
   2  11  15        0.04      175.95    445.89 o
   4  11  15       26.60     -160.77    390.19 o
  -3  12  15     1552.36     1624.39    539.45 o
  -1  12  15      995.04      916.31    347.17 o
   1  12  15       85.64     -291.02    405.60 o
  -4  13  15      282.11      111.97    443.14 o
  -2  13  15        2.36      -55.32    409.11 o
  -5  14  15      690.77      799.77    483.81 o
  -3  14  15        0.96     -159.56    432.69 o
  -1  14  15       17.20      322.12    441.75 o
   0   0  16     1034.83      729.16    440.25 o
   1   1  16      329.48      404.07    247.64 o
   0   2  16       40.05       66.00    284.94 o
   2   2  16      133.97      200.13    484.16 o
  -1   3  16      755.64      688.01    322.37 o
   1   3  16      168.58      299.05    333.82 o
   3   3  16     1317.29     1600.14    544.18 o
  -2   4  16      342.30      726.59    473.06 o
   0   4  16      811.93     1153.01    359.43 o
   2   4  16       40.69      189.02    508.55 o
   4   4  16     2897.87     2746.84    596.79 o
  -3   5  16      118.12      -32.28    479.14 o
  -1   5  16        0.71        3.90    357.84 o
   1   5  16      174.29      138.91    308.67 o
   3   5  16      183.14      278.82    460.81 o
   5   5  16      337.71      387.91    519.22 o
  -4   6  16       14.99       48.51    525.49 o
  -2   6  16      286.96      185.44    463.57 o
   0   6  16      663.24      865.07    361.38 o
   2   6  16       73.18       95.47    315.27 o
   4   6  16      776.59      927.89    566.54 o
  -5   7  16      191.13      -82.38    481.44 o
  -3   7  16      227.79       65.86    518.37 o
  -1   7  16      909.87     1001.95    383.65 o
   1   7  16     1278.29     1326.29    373.49 o
  -4   8  16      122.16      254.66    389.93 o
  -2   8  16      793.46     1189.15    531.32 o
   0   8  16       90.88      278.09    467.76 o
   2   8  16     4409.30     4164.50    547.01 o
  -3   9  16      107.43     -261.23    395.12 o
  -1   9  16       36.64      -10.72    438.87 o
   1   9  16       69.86     -186.87    431.85 o
  -2  10  16     1588.97     1792.36    543.68 o
   0  10  16      106.26        5.37    403.33 o
   2  10  16       48.10     -196.46    438.08 o
  -1  11  16      550.90      269.68    522.86 o
   1  11  16      124.79       57.80    489.51 o
   0  12  16       33.19     -455.34    455.34 o
   2  12  16      362.53      275.07    450.93 o
   0   1  17     1443.16     1487.72    518.13 o
  -1   2  17       24.09      -12.38    487.57 o
   1   2  17       61.03      -30.50    447.09 o
  -2   3  17       87.89     -410.93    410.93 o
   0   3  17      788.04      447.49    426.13 o
   2   3  17      617.57      590.21    451.51 o
  -1   4  17        0.70     -158.70    443.29 o
  -2   5  17      752.71      594.43    449.40 o
  -1   6  17       13.42      253.70    476.31 o
 
